# Supplementary material for: Chloro­thia­zide–pyridine (1/3)
Source: Acta Crystallogr Sect E Struct Rep Online. 2008 May 17;64(Pt 6):o1105–6. doi: 10.1107/S1600536808014360 (PMC2961452; doi:10.1107/S1600536808014360)
Supplement: Supplementary file 1 [file e-64-o1105-sup1.cif]

##############################################################################
###                                                                        ###
###        Electronic paper (Acta Crystallographica Section E)             ###
###                                                                        ###
##############################################################################
#                                                                            #
# This CIF contains the data in a paper accepted for publication in Acta     #
# Crystallographica Section E. It conforms to the requirements of Notes      #
# for Authors for Section E, and has been peer reviewed under the auspices   #
# of the IUCr Commission on Journals.                                        #
#                                                                            #
# Full details of the Crystallographic Information File format               #
# are given in the paper "The Crystallographic Information File (CIF):       #
# a New Standard Archive File for Crystallography" by S. R. Hall, F. H.      #
# Allen and I. D. Brown [Acta Cryst. (1991), A47, 655-685].                  #
#                                                                            #
# The current version of the core CIF dictionary is obtainable from          #
# ftp://ftp.iucr.org/pub/cif_core.dic. The current version number is 2.4.    #
#                                                                            #
# Software is freely available for graphical display of the structure(s) in  #
# this CIF.  For information consult the CIF home page http://www.iucr.org/  #
# cif/home.html                                                              #
#                                                                            #
# This file may be used for bona fide research purposes within the           #
# scientific community so long as proper attribution is given to the journal # 
# article from which it was obtained.                                        #
#                                                                            #
##############################################################################
                                             
data_global
_audit_creation_method     SHELX-97
_journal_data_validation_number     ?
_journal_date_recd_electronic     2008-04-30
_journal_date_accepted     2008-05-13
_journal_name_full     'Acta Crystallographica, Section E'
_journal_year     2008
_journal_volume     64
_journal_issue      6
_journal_page_first     o1105
_journal_page_last     o1106
_journal_paper_category     QO
_journal_coeditor_code     BX2144
_publ_contact_author_name     'Dr Alastair J. Florence'
_publ_contact_author_address
;
Solid-State Research Group
Strathclyde Institute of Pharmacy and Biomedical Sciences
The John Arbuthnott Building
University of Strathclyde
27 Taylor Street
Glasgow G4 0NR, U.K.
;
_publ_contact_author_email     alastair.florence@strath.ac.uk
_publ_contact_author_fax     '01415522562'
_publ_contact_author_phone     '01415484877'
_publ_section_title
;
Chlorothiazide--pyridine (1/3)
;
loop_
    _publ_author_name
    _publ_author_footnote
    _publ_author_address
    'Johnston, Andrea' .
;
Solid-State Research Group
Strathclyde Institute of Pharmacy and Biomedical Sciences
The John Arbuthnott Building
University of Strathclyde
27 Taylor Street
Glasgow G4 0NR
Scotland
;
    'Florence, Alastair J.' .
;
Solid-State Research Group
Strathclyde Institute of Pharmacy and Biomedical Sciences
The John Arbuthnott Building
University of Strathclyde
27 Taylor Street
Glasgow G4 0NR
Scotland
;
    'Kennedy, Alan R.' .
;
WestCHEM
Department of Pure & Applied Chemistry
University of Strathclyde
295 Cathedral Street
Glasgow G1 1XL
Scotland
;
data_I
_chemical_name_systematic
;
6-chloro-2<i>H</i>-1,2,4-benzothiadiazine-7-sulfonamide 1,1-dioxide pyridine
trisolvate
;
_chemical_name_common     'chlorothiazide--pyridine (1/3)'
_chemical_formula_moiety     'C7 H6 Cl N3 O4 S2, 3(C5 H5 N)'
_chemical_formula_sum     'C22 H21 Cl N6 O4 S2'
_chemical_formula_structural     ?
_chemical_formula_analytical     ?
_chemical_formula_iupac     'C7 H6 Cl N3 O4 S2, 3C5 H5 N'
_chemical_formula_weight     533.02
_chemical_melting_point     ?
_symmetry_cell_setting     triclinic
_symmetry_space_group_name_H-M     'P -1'
_symmetry_space_group_name_Hall     'P -1'
loop_
    _symmetry_equiv_pos_as_xyz
    'x, y, z'
    '-x, -y, -z'
_cell_length_a     9.0697(15)
_cell_length_b     11.863(2)
_cell_length_c     11.875(2)
_cell_angle_alpha     100.691(7)
_cell_angle_beta     98.667(8)
_cell_angle_gamma     98.134(7)
_cell_volume     1222.1(4)
_cell_formula_units_Z     2
_cell_measurement_reflns_used     3968
_cell_measurement_theta_min     1.00
_cell_measurement_theta_max     27.10
_cell_measurement_temperature     123(2)
_exptl_crystal_description     'cut fragment'
_exptl_crystal_colour     colourless
_exptl_crystal_size_max     0.18
_exptl_crystal_size_mid     0.10
_exptl_crystal_size_min     0.05
_exptl_crystal_size_rad     ?
_exptl_crystal_density_diffrn     1.448
_exptl_crystal_density_meas     ?
_exptl_crystal_density_method     'not measured'
_exptl_crystal_F_000     552
_exptl_absorpt_coefficient_mu     0.369
_exptl_absorpt_correction_type     none
_exptl_absorpt_process_details     ?
_exptl_absorpt_correction_T_min     ?
_exptl_absorpt_correction_T_max     ?
_exptl_special_details
;
;
_diffrn_ambient_temperature     123(2)
_diffrn_radiation_type     MoK\a
_diffrn_radiation_wavelength     0.71073
_diffrn_radiation_source     'fine-focus sealed tube'
_diffrn_radiation_monochromator     graphite
_diffrn_measurement_device_type     'Nonius KappaCCD'
_diffrn_measurement_method     '\f and \w'
_diffrn_detector_area_resol_mean     ?
_diffrn_reflns_number     14598
_diffrn_reflns_av_R_equivalents     0.085
_diffrn_reflns_av_sigmaI/netI     0.0829
_diffrn_reflns_theta_min     1.77
_diffrn_reflns_theta_max     25.34
_diffrn_reflns_theta_full     25.34
_diffrn_measured_fraction_theta_max     0.945
_diffrn_measured_fraction_theta_full     0.945
_diffrn_reflns_limit_h_min     -10
_diffrn_reflns_limit_h_max     0
_diffrn_reflns_limit_k_min     -13
_diffrn_reflns_limit_k_max     14
_diffrn_reflns_limit_l_min     -13
_diffrn_reflns_limit_l_max     14
_diffrn_reflns_reduction_process     ?
_diffrn_standards_number     0
_diffrn_standards_interval_count     ?
_diffrn_standards_interval_time     ?
_diffrn_standards_decay_%     ?
loop_
    _diffrn_standard_refln_index_h
    _diffrn_standard_refln_index_k
    _diffrn_standard_refln_index_l
    ? ? ?
_refine_special_details
;
Refinement of <i>F</i>^2^ against ALL reflections. The weighted <i>R</i>-factor
<i>wR</i> and goodness of fit <i>S</i> are based on <i>F</i>^2^, conventional
<i>R</i>-factors <i>R</i> are based on <i>F</i>, with <i>F</i> set to zero for
negative <i>F</i>^2^. The threshold expression of <i>F</i>^2^ >
\s(<i>F</i>^2^) is used only for calculating <i>R</i>-factors(gt) <i>etc</i>.
and is not relevant to the choice of reflections for refinement.
<i>R</i>-factors based on <i>F</i>^2^ are statistically about twice as large
as those based on <i>F</i>, and <i>R</i>- factors based on ALL data will be
even larger.
;
_reflns_number_total     4219
_reflns_number_gt     2998
_reflns_threshold_expression     I>2\s(I)
_refine_ls_structure_factor_coef     Fsqd
_refine_ls_matrix_type     full
_refine_ls_R_factor_all     0.0995
_refine_ls_R_factor_gt     0.0586
_refine_ls_wR_factor_all     ?
_refine_ls_wR_factor_ref     0.1027
_refine_ls_goodness_of_fit_all     ?
_refine_ls_goodness_of_fit_ref     1.042
_refine_ls_restrained_S_all     1.042
_refine_ls_restrained_S_obs     ?
_refine_ls_number_reflns     4219
_refine_ls_number_parameters     328
_refine_ls_number_restraints     0
_refine_ls_number_constraints     ?
_refine_ls_hydrogen_treatment     mixed
_refine_ls_weighting_scheme     calc
_refine_ls_weighting_details
         'calc w=1/[\s^2^(Fo^2^)+(0.0253P)^2^+1.8286P] where P=(Fo^2^+2Fc^2^)/3'
_refine_ls_shift/su_max     0.000
_refine_ls_shift/su_mean     0.000
_refine_diff_density_max     0.340
_refine_diff_density_min     -0.493
_refine_ls_extinction_method     none
_refine_ls_extinction_coef     ?
_refine_ls_abs_structure_details     ?
_refine_ls_abs_structure_Flack     ?
_refine_ls_abs_structure_Rogers     ?
loop_
    _atom_type_symbol
    _atom_type_description
    _atom_type_scat_dispersion_real
    _atom_type_scat_dispersion_imag
    _atom_type_scat_source
    'Cl' 'Cl' 0.1484 0.1585
                         'International Tables Vol C Tables 4.2.6.8 and 6.1.1.4'
    'S' 'S' 0.1246 0.1234
                         'International Tables Vol C Tables 4.2.6.8 and 6.1.1.4'
    'O' 'O' 0.0106 0.0060
                         'International Tables Vol C Tables 4.2.6.8 and 6.1.1.4'
    'N' 'N' 0.0061 0.0033
                         'International Tables Vol C Tables 4.2.6.8 and 6.1.1.4'
    'C' 'C' 0.0033 0.0016
                         'International Tables Vol C Tables 4.2.6.8 and 6.1.1.4'
    'H' 'H' 0.0000 0.0000
                         'International Tables Vol C Tables 4.2.6.8 and 6.1.1.4'
_computing_data_collection
                    'DENZO (Otwinowski & Minor, 1997) and COLLECT (Hooft, 1998)'
_computing_cell_refinement
                    'DENZO (Otwinowski & Minor, 1997) and COLLECT (Hooft, 1998)'
_computing_data_reduction     'DENZO (Otwinowski & Minor, 1997)'
_computing_structure_solution     'SHELXS97 (Sheldrick, 2008)'
_computing_structure_refinement     'SHELXL97 (Sheldrick, 2008)'
_computing_molecular_graphics     'ORTEP-3 (Farrugia, 1997)'
_computing_publication_material     'PLATON (Spek, 2003)'
loop_
    _atom_site_type_symbol
    _atom_site_label
    _atom_site_fract_x
    _atom_site_fract_y
    _atom_site_fract_z
    _atom_site_U_iso_or_equiv
    _atom_site_adp_type
    _atom_site_calc_flag
    _atom_site_refinement_flags
    _atom_site_occupancy
    _atom_site_disorder_assembly
    _atom_site_disorder_group
    Cl Cl1 -0.11042(9) 0.34675(7) 0.54702(7) 0.0161(2) Uani d . 1 . .
    S S1 0.24543(9) -0.02698(7) 0.33227(7) 0.0127(2) Uani d . 1 . .
    S S2 -0.16390(10) 0.25714(7) 0.26176(7) 0.0134(2) Uani d . 1 . .
    O O3 0.3649(3) 0.0349(2) 0.2890(2) 0.0213(6) Uani d . 1 . .
    O O1 0.1454(3) -0.1213(2) 0.2501(2) 0.0230(6) Uani d . 1 . .
    O O2 -0.1320(3) 0.20934(19) 0.14895(19) 0.0185(6) Uani d . 1 . .
    O O4 -0.3120(2) 0.2257(2) 0.28715(19) 0.0197(6) Uani d . 1 . .
    N N3 0.3205(3) -0.0768(2) 0.4406(2) 0.0145(7) Uani d . 1 . .
    N N2 0.2459(3) 0.0587(2) 0.5857(3) 0.0121(7) Uani d . 1 . .
    N N1 -0.1235(4) 0.3939(3) 0.2847(3) 0.0178(7) Uani d . 1 . .
    C C3 0.3177(4) -0.0285(3) 0.5481(3) 0.0137(8) Uani d . 1 . .
    H H3 0.3730 -0.0587 0.6068 0.016 Uiso calc R 1 . .
    C C2 0.1548(3) 0.1084(3) 0.5117(3) 0.0093(7) Uani d . 1 . .
    C C7 0.1389(3) 0.0736(3) 0.3908(3) 0.0098(7) Uani d . 1 . .
    C C1 0.0429(3) 0.1218(3) 0.3176(3) 0.0101(7) Uani d . 1 . .
    H H1 0.0320 0.0968 0.2356 0.012 Uiso calc R 1 . .
    C C5 -0.0367(3) 0.2054(3) 0.3622(3) 0.0098(7) Uani d . 1 . .
    C C6 -0.0171(4) 0.2406(3) 0.4846(3) 0.0108(8) Uani d . 1 . .
    C C4 0.0752(4) 0.1928(3) 0.5575(3) 0.0103(7) Uani d . 1 . .
    H H4 0.0851 0.2173 0.6396 0.012 Uiso calc R 1 . .
    N N1S 0.7057(3) 0.5432(2) 0.4150(3) 0.0195(7) Uani d . 1 . .
    C C1S 0.6985(4) 0.5848(3) 0.5263(3) 0.0202(9) Uani d . 1 . .
    H H1S 0.7624 0.5608 0.5850 0.024 Uiso calc R 1 . .
    C C2S 0.6037(4) 0.6605(3) 0.5610(3) 0.0242(9) Uani d . 1 . .
    H H2S 0.6020 0.6870 0.6413 0.029 Uiso calc R 1 . .
    C C3S 0.5120(4) 0.6967(3) 0.4769(4) 0.0291(10) Uani d . 1 . .
    H H3S 0.4469 0.7500 0.4981 0.035 Uiso calc R 1 . .
    C C4S 0.5158(4) 0.6547(3) 0.3615(4) 0.0308(10) Uani d . 1 . .
    H H4S 0.4520 0.6769 0.3014 0.037 Uiso calc R 1 . .
    C C5S 0.6150(4) 0.5793(3) 0.3352(3) 0.0255(9) Uani d . 1 . .
    H H5S 0.6186 0.5516 0.2555 0.031 Uiso calc R 1 . .
    N N2S 0.2984(3) 0.1270(2) 0.8267(2) 0.0200(7) Uani d . 1 . .
    C C6S 0.2000(4) 0.1232(3) 0.9002(3) 0.0237(9) Uani d . 1 . .
    H H6S 0.0953 0.1160 0.8698 0.028 Uiso calc R 1 . .
    C C7S 0.2439(5) 0.1292(3) 1.0180(3) 0.0335(11) Uani d . 1 . .
    H H7S 0.1705 0.1246 1.0669 0.040 Uiso calc R 1 . .
    C C8S 0.3955(5) 0.1419(3) 1.0634(3) 0.0319(11) Uani d . 1 . .
    H H8S 0.4288 0.1467 1.1441 0.038 Uiso calc R 1 . .
    C C9S 0.4979(4) 0.1475(3) 0.9891(3) 0.0263(10) Uani d . 1 . .
    H H9S 0.6035 0.1570 1.0177 0.032 Uiso calc R 1 . .
    C C10S 0.4444(4) 0.1391(3) 0.8729(3) 0.0237(9) Uani d . 1 . .
    H H10S 0.5159 0.1420 0.8223 0.028 Uiso calc R 1 . .
    N N3S 0.1270(3) 0.4933(3) 0.1813(3) 0.0245(8) Uani d . 1 . .
    C C11S 0.2125(4) 0.4257(3) 0.1287(3) 0.0302(10) Uani d . 1 . .
    H H11S 0.2221 0.3542 0.1517 0.036 Uiso calc R 1 . .
    C C12S 0.2882(4) 0.4540(4) 0.0421(3) 0.0336(10) Uani d . 1 . .
    H H12S 0.3486 0.4034 0.0071 0.040 Uiso calc R 1 . .
    C C13S 0.2739(4) 0.5576(4) 0.0079(3) 0.0313(10) Uani d . 1 . .
    H H13S 0.3233 0.5792 -0.0520 0.038 Uiso calc R 1 . .
    C C14S 0.1872(4) 0.6288(3) 0.0617(3) 0.0261(9) Uani d . 1 . .
    H H14S 0.1760 0.7008 0.0403 0.031 Uiso calc R 1 . .
    C C15S 0.1165(4) 0.5939(3) 0.1478(3) 0.0222(9) Uani d . 1 . .
    H H15S 0.0573 0.6440 0.1851 0.027 Uiso calc R 1 . .
    H H2 0.261(4) 0.083(3) 0.665(3) 0.034(12) Uiso d . 1 . .
    H H5 -0.166(4) 0.433(3) 0.334(3) 0.036(13) Uiso d . 1 . .
    H H6 -0.046(4) 0.420(3) 0.262(3) 0.014(10) Uiso d . 1 . .
loop_
    _atom_site_aniso_label
    _atom_site_aniso_U_11
    _atom_site_aniso_U_22
    _atom_site_aniso_U_33
    _atom_site_aniso_U_12
    _atom_site_aniso_U_13
    _atom_site_aniso_U_23
    Cl1 0.0195(5) 0.0159(5) 0.0153(5) 0.0021(4) 0.0067(4) 0.0090(4)
    S1 0.0133(5) 0.0150(5) 0.0108(5) 0.0021(4) 0.0024(4) 0.0065(4)
    S2 0.0141(5) 0.0152(5) 0.0120(5) 0.0059(4) -0.0002(4) 0.0045(4)
    O3 0.0187(14) 0.0303(15) 0.0237(15) 0.0147(12) 0.0141(12) 0.0108(11)
    O1 0.0245(15) 0.0209(14) 0.0180(14) -0.0067(11) -0.0053(11) 0.0089(11)
    O2 0.0274(14) 0.0209(14) 0.0083(13) 0.0029(10) 0.0014(11) 0.0101(11)
    O4 0.0137(13) 0.0261(14) 0.0191(14) 0.0106(11) -0.0027(11) 0.0014(11)
    N3 0.0125(16) 0.0176(16) 0.0158(18) 0.0070(13) 0.0019(13) 0.0067(13)
    N2 0.0136(16) 0.0164(16) 0.0066(18) 0.0049(13) -0.0016(13) 0.0037(13)
    N1 0.0214(19) 0.0163(17) 0.022(2) 0.0100(14) 0.0121(16) 0.0064(15)
    C3 0.0083(18) 0.0125(18) 0.020(2) 0.0083(16) 0.0000(16) -0.0016(15)
    C2 0.0046(17) 0.0105(17) 0.012(2) 0.0037(14) 0.0000(15) -0.0015(14)
    C7 0.0072(18) 0.0103(17) 0.011(2) 0.0013(14) 0.0008(15) -0.0012(14)
    C1 0.0107(18) 0.0127(17) 0.0054(19) 0.0002(14) 0.0006(15) -0.0001(14)
    C5 0.0070(18) 0.0113(18) 0.010(2) 0.0038(14) -0.0009(15) -0.0006(14)
    C6 0.0084(18) 0.0083(17) 0.016(2) 0.0009(14) 0.0062(15) 0.0008(14)
    C4 0.0108(18) 0.0115(17) 0.0081(19) 0.0037(14) 0.0016(15) -0.0013(14)
    N1S 0.0182(17) 0.0141(16) 0.026(2) 0.0021(14) 0.0053(15) 0.0029(13)
    C1S 0.020(2) 0.016(2) 0.024(2) 0.0078(17) -0.0011(17) -0.0004(16)
    C2S 0.022(2) 0.018(2) 0.032(2) 0.0007(17) 0.0116(19) -0.0018(17)
    C3S 0.015(2) 0.012(2) 0.060(3) 0.004(2) 0.009(2) 0.0043(17)
    C4S 0.019(2) 0.026(2) 0.044(3) 0.017(2) -0.011(2) -0.0025(18)
    C5S 0.028(2) 0.023(2) 0.023(2) 0.0068(18) 0.0018(19) -0.0024(18)
    N2S 0.0232(19) 0.0243(18) 0.0105(17) 0.0013(13) -0.0039(15) 0.0077(14)
    C6S 0.018(2) 0.021(2) 0.026(3) -0.0027(17) 0.0002(18) -0.0032(17)
    C7S 0.042(3) 0.034(2) 0.021(3) 0.0019(18) 0.017(2) -0.011(2)
    C8S 0.053(3) 0.025(2) 0.012(2) 0.0080(17) -0.002(2) -0.006(2)
    C9S 0.027(2) 0.022(2) 0.025(3) 0.0052(17) -0.011(2) 0.0027(18)
    C10S 0.024(2) 0.029(2) 0.019(2) 0.0038(17) 0.0054(19) 0.0084(18)
    N3S 0.031(2) 0.0234(18) 0.0208(19) 0.0043(14) 0.0106(15) 0.0060(15)
    C11S 0.038(3) 0.024(2) 0.031(3) 0.0078(18) 0.008(2) 0.0084(19)
    C12S 0.036(3) 0.041(3) 0.029(3) 0.007(2) 0.016(2) 0.012(2)
    C13S 0.033(2) 0.043(3) 0.019(2) 0.009(2) 0.011(2) -0.001(2)
    C14S 0.033(2) 0.024(2) 0.021(2) 0.0096(17) 0.0016(19) 0.0002(19)
    C15S 0.026(2) 0.020(2) 0.019(2) 0.0021(17) 0.0019(18) 0.0035(17)
_geom_special_details
;
All e.s.d.'s (except the e.s.d. in the dihedral angle between two l.s. planes)
are estimated using the full covariance matrix. The cell e.s.d.'s are taken
into account individually in the estimation of e.s.d.'s in distances, angles
and torsion angles; correlations between e.s.d.'s in cell parameters are only
used when they are defined by crystal symmetry. An approximate (isotropic)
treatment of cell e.s.d.'s is used for estimating e.s.d.'s involving l.s.
planes.
;
loop_
    _geom_bond_atom_site_label_1
    _geom_bond_atom_site_label_2
    _geom_bond_site_symmetry_2
    _geom_bond_distance
    _geom_bond_publ_flag
    Cl1 C6 . 1.730(3) ?
    S1 O3 . 1.435(2) ?
    S1 O1 . 1.439(2) ?
    S1 N3 . 1.613(3) ?
    S1 C7 . 1.749(3) ?
    S2 O4 . 1.434(2) ?
    S2 O2 . 1.443(2) ?
    S2 N1 . 1.575(3) ?
    S2 C5 . 1.785(3) ?
    N3 C3 . 1.304(4) ?
    N2 C3 . 1.342(4) ?
    N2 C2 . 1.383(4) ?
    N2 H2 . 0.91(4) ?
    N1 H5 . 0.85(4) ?
    N1 H6 . 0.83(3) ?
    C3 H3 . 0.9500 ?
    C2 C4 . 1.393(4) ?
    C2 C7 . 1.398(4) ?
    C7 C1 . 1.392(4) ?
    C1 C5 . 1.381(4) ?
    C1 H1 . 0.9500 ?
    C5 C6 . 1.413(4) ?
    C6 C4 . 1.368(4) ?
    C4 H4 . 0.9500 ?
    N1S C5S . 1.331(5) ?
    N1S C1S . 1.337(4) ?
    C1S C2S . 1.380(5) ?
    C1S H1S . 0.9500 ?
    C2S C3S . 1.372(5) ?
    C2S H2S . 0.9500 ?
    C3S C4S . 1.376(6) ?
    C3S H3S . 0.9500 ?
    C4S C5S . 1.384(5) ?
    C4S H4S . 0.9500 ?
    C5S H5S . 0.9500 ?
    N2S C10S . 1.332(4) ?
    N2S C6S . 1.340(4) ?
    C6S C7S . 1.381(5) ?
    C6S H6S . 0.9500 ?
    C7S C8S . 1.376(5) ?
    C7S H7S . 0.9500 ?
    C8S C9S . 1.377(5) ?
    C8S H8S . 0.9500 ?
    C9S C10S . 1.372(5) ?
    C9S H9S . 0.9500 ?
    C10S H10S . 0.9500 ?
    N3S C11S . 1.330(5) ?
    N3S C15S . 1.338(4) ?
    C11S C12S . 1.384(5) ?
    C11S H11S . 0.9500 ?
    C12S C13S . 1.381(5) ?
    C12S H12S . 0.9500 ?
    C13S C14S . 1.371(5) ?
    C13S H13S . 0.9500 ?
    C14S C15S . 1.381(5) ?
    C14S H14S . 0.9500 ?
    C15S H15S . 0.9500 ?
loop_
    _geom_contact_atom_site_label_1
    _geom_contact_atom_site_label_2
    _geom_contact_distance
    _geom_contact_site_symmetry_1
    _geom_contact_site_symmetry_2
    _geom_contact_publ_flag
    ? ? ? ? ? ?
loop_
    _geom_angle_atom_site_label_1
    _geom_angle_atom_site_label_2
    _geom_angle_atom_site_label_3
    _geom_angle_site_symmetry_1
    _geom_angle_site_symmetry_3
    _geom_angle
    _geom_angle_publ_flag
    O3 S1 O1 . . 116.53(15) ?
    O3 S1 N3 . . 108.29(14) ?
    O1 S1 N3 . . 108.71(14) ?
    O3 S1 C7 . . 108.12(14) ?
    O1 S1 C7 . . 109.09(14) ?
    N3 S1 C7 . . 105.55(15) ?
    O4 S2 O2 . . 119.51(14) ?
    O4 S2 N1 . . 108.62(17) ?
    O2 S2 N1 . . 108.54(16) ?
    O4 S2 C5 . . 106.13(14) ?
    O2 S2 C5 . . 104.48(14) ?
    N1 S2 C5 . . 109.16(16) ?
    C3 N3 S1 . . 121.8(2) ?
    C3 N2 C2 . . 123.4(3) ?
    C3 N2 H2 . . 115(2) ?
    C2 N2 H2 . . 122(2) ?
    S2 N1 H5 . . 118(3) ?
    S2 N1 H6 . . 115(2) ?
    H5 N1 H6 . . 125(3) ?
    N3 C3 N2 . . 127.6(3) ?
    N3 C3 H3 . . 116.2 ?
    N2 C3 H3 . . 116.2 ?
    N2 C2 C4 . . 120.0(3) ?
    N2 C2 C7 . . 120.9(3) ?
    C4 C2 C7 . . 119.1(3) ?
    C1 C7 C2 . . 120.1(3) ?
    C1 C7 S1 . . 120.3(2) ?
    C2 C7 S1 . . 119.6(2) ?
    C5 C1 C7 . . 121.2(3) ?
    C5 C1 H1 . . 119.4 ?
    C7 C1 H1 . . 119.4 ?
    C1 C5 C6 . . 117.7(3) ?
    C1 C5 S2 . . 118.0(2) ?
    C6 C5 S2 . . 124.2(2) ?
    C4 C6 C5 . . 121.7(3) ?
    C4 C6 Cl1 . . 117.8(2) ?
    C5 C6 Cl1 . . 120.5(2) ?
    C6 C4 C2 . . 120.1(3) ?
    C6 C4 H4 . . 119.9 ?
    C2 C4 H4 . . 119.9 ?
    C5S N1S C1S . . 116.3(3) ?
    N1S C1S C2S . . 124.0(3) ?
    N1S C1S H1S . . 118.0 ?
    C2S C1S H1S . . 118.0 ?
    C3S C2S C1S . . 118.5(4) ?
    C3S C2S H2S . . 120.8 ?
    C1S C2S H2S . . 120.8 ?
    C2S C3S C4S . . 119.0(4) ?
    C2S C3S H3S . . 120.5 ?
    C4S C3S H3S . . 120.5 ?
    C3S C4S C5S . . 118.3(4) ?
    C3S C4S H4S . . 120.8 ?
    C5S C4S H4S . . 120.8 ?
    N1S C5S C4S . . 124.0(4) ?
    N1S C5S H5S . . 118.0 ?
    C4S C5S H5S . . 118.0 ?
    C10S N2S C6S . . 116.7(3) ?
    N2S C6S C7S . . 123.0(4) ?
    N2S C6S H6S . . 118.5 ?
    C7S C6S H6S . . 118.5 ?
    C8S C7S C6S . . 119.0(4) ?
    C8S C7S H7S . . 120.5 ?
    C6S C7S H7S . . 120.5 ?
    C7S C8S C9S . . 118.5(4) ?
    C7S C8S H8S . . 120.7 ?
    C9S C8S H8S . . 120.7 ?
    C10S C9S C8S . . 118.6(4) ?
    C10S C9S H9S . . 120.7 ?
    C8S C9S H9S . . 120.7 ?
    N2S C10S C9S . . 124.1(3) ?
    N2S C10S H10S . . 118.0 ?
    C9S C10S H10S . . 118.0 ?
    C11S N3S C15S . . 116.9(3) ?
    N3S C11S C12S . . 123.5(4) ?
    N3S C11S H11S . . 118.2 ?
    C12S C11S H11S . . 118.2 ?
    C13S C12S C11S . . 118.4(4) ?
    C13S C12S H12S . . 120.8 ?
    C11S C12S H12S . . 120.8 ?
    C14S C13S C12S . . 118.9(3) ?
    C14S C13S H13S . . 120.6 ?
    C12S C13S H13S . . 120.6 ?
    C13S C14S C15S . . 118.7(3) ?
    C13S C14S H14S . . 120.6 ?
    C15S C14S H14S . . 120.6 ?
    N3S C15S C14S . . 123.4(3) ?
    N3S C15S H15S . . 118.3 ?
    C14S C15S H15S . . 118.3 ?
loop_
    _geom_torsion_atom_site_label_1
    _geom_torsion_atom_site_label_2
    _geom_torsion_atom_site_label_3
    _geom_torsion_atom_site_label_4
    _geom_torsion_site_symmetry_1
    _geom_torsion_site_symmetry_2
    _geom_torsion_site_symmetry_3
    _geom_torsion_site_symmetry_4
    _geom_torsion
    _geom_torsion_publ_flag
    O3 S1 N3 C3 . . . . 104.1(3) ?
    O1 S1 N3 C3 . . . . -128.4(3) ?
    C7 S1 N3 C3 . . . . -11.5(3) ?
    S1 N3 C3 N2 . . . . 5.9(5) ?
    C2 N2 C3 N3 . . . . 3.1(5) ?
    C3 N2 C2 C4 . . . . 175.3(3) ?
    C3 N2 C2 C7 . . . . -3.5(5) ?
    N2 C2 C7 C1 . . . . 177.9(3) ?
    C4 C2 C7 C1 . . . . -0.9(4) ?
    N2 C2 C7 S1 . . . . -4.4(4) ?
    C4 C2 C7 S1 . . . . 176.8(2) ?
    O3 S1 C7 C1 . . . . 72.7(3) ?
    O1 S1 C7 C1 . . . . -54.9(3) ?
    N3 S1 C7 C1 . . . . -171.6(2) ?
    O3 S1 C7 C2 . . . . -105.0(3) ?
    O1 S1 C7 C2 . . . . 127.4(3) ?
    N3 S1 C7 C2 . . . . 10.7(3) ?
    C2 C7 C1 C5 . . . . 0.8(4) ?
    S1 C7 C1 C5 . . . . -176.9(2) ?
    C7 C1 C5 C6 . . . . 0.2(4) ?
    C7 C1 C5 S2 . . . . -177.0(2) ?
    O4 S2 C5 C1 . . . . 117.4(2) ?
    O2 S2 C5 C1 . . . . -9.8(3) ?
    N1 S2 C5 C1 . . . . -125.7(3) ?
    O4 S2 C5 C6 . . . . -59.7(3) ?
    O2 S2 C5 C6 . . . . 173.2(3) ?
    N1 S2 C5 C6 . . . . 57.2(3) ?
    C1 C5 C6 C4 . . . . -1.1(4) ?
    S2 C5 C6 C4 . . . . 176.0(2) ?
    C1 C5 C6 Cl1 . . . . 178.9(2) ?
    S2 C5 C6 Cl1 . . . . -4.1(4) ?
    C5 C6 C4 C2 . . . . 0.9(5) ?
    Cl1 C6 C4 C2 . . . . -179.0(2) ?
    N2 C2 C4 C6 . . . . -178.8(3) ?
    C7 C2 C4 C6 . . . . 0.0(4) ?
    C5S N1S C1S C2S . . . . 0.4(5) ?
    N1S C1S C2S C3S . . . . -0.7(5) ?
    C1S C2S C3S C4S . . . . 1.2(5) ?
    C2S C3S C4S C5S . . . . -1.4(5) ?
    C1S N1S C5S C4S . . . . -0.6(5) ?
    C3S C4S C5S N1S . . . . 1.1(5) ?
    C10S N2S C6S C7S . . . . -1.1(5) ?
    N2S C6S C7S C8S . . . . 1.3(6) ?
    C6S C7S C8S C9S . . . . -0.4(6) ?
    C7S C8S C9S C10S . . . . -0.6(5) ?
    C6S N2S C10S C9S . . . . 0.0(5) ?
    C8S C9S C10S N2S . . . . 0.8(6) ?
    C15S N3S C11S C12S . . . . -0.5(6) ?
    N3S C11S C12S C13S . . . . -0.4(6) ?
    C11S C12S C13S C14S . . . . 0.8(6) ?
    C12S C13S C14S C15S . . . . -0.4(6) ?
    C11S N3S C15S C14S . . . . 0.9(5) ?
    C13S C14S C15S N3S . . . . -0.5(6) ?
loop_
    _geom_hbond_atom_site_label_D
    _geom_hbond_atom_site_label_H
    _geom_hbond_atom_site_label_A
    _geom_hbond_site_symmetry_A
    _geom_hbond_distance_DH
    _geom_hbond_distance_HA
    _geom_hbond_distance_DA
    _geom_hbond_angle_DHA
    _geom_hbond_publ_flag
    N2 H2 N2S . 0.91(4) 1.86(4) 2.774(4) 177(4) yes
    N1 H5 N1S 1_455 0.85(4) 2.07(4) 2.900(4) 165(4) yes
    N1 H6 N3S . 0.83(3) 2.13(4) 2.946(4) 170(3) yes
