# Supplementary material for: Chloro­thia­zide–pyridine (1/3)
Source: Acta Crystallogr Sect E Struct Rep Online. 2008 May 17;64(Pt 6):o1105–6. doi: 10.1107/S1600536808014360 (PMC2961452; doi:10.1107/S1600536808014360)
Supplement: Supplementary file 2 [file e-64-o1105-Isup2.hkl]

#
# h,k,l, Fc-squared, Fo-squared, sigma(Fo-squared) and status flag
#
data_I
_shelx_title ' gafjune05 123K colourless cut frag'
_shelx_refln_list_code          4
_shelx_F_calc_maximum      197.81
_exptl_crystal_F_000       552.00
_reflns_d_resolution_high  0.8302
 
loop_
 _symmetry_equiv_pos_as_xyz
 'x, y, z'
 '-x, -y, -z'
 
_cell_length_a     9.0697
_cell_length_b    11.8630
_cell_length_c    11.8750
_cell_angle_alpha 100.691
_cell_angle_beta   98.667
_cell_angle_gamma  98.134
 
_shelx_F_squared_multiplier     1.000
 
loop_
 _refln_index_h
 _refln_index_k
 _refln_index_l
 _refln_F_squared_calc
 _refln_F_squared_meas
 _refln_F_squared_sigma
 _refln_observed_status
   1   0   0     1708.92     1670.45     27.06 o
   2   0   0     6607.12     6266.36    100.62 o
   3   0   0     1504.16     1433.81     29.08 o
   4   0   0      655.65      621.53     18.48 o
   5   0   0     1710.94     1754.82     35.50 o
   6   0   0      201.25      185.25     14.06 o
   7   0   0      589.75      562.91     25.14 o
   8   0   0      531.96      587.03     39.14 o
   9   0   0       31.85       57.55     41.18 o
  10   0   0        5.19       47.77     41.54 o
 -10   1   0     1817.68     1769.26     90.22 o
  -9   1   0       49.16       36.93     34.76 o
  -8   1   0       42.35       56.36     39.95 o
  -7   1   0      243.61      204.84     24.26 o
  -6   1   0      593.67      584.47     21.12 o
  -5   1   0     4161.13     4267.34     70.92 o
  -4   1   0      464.06      416.81     11.88 o
  -3   1   0        0.12        4.05      6.14 o
  -2   1   0    12537.67    11878.70    181.81 o
  -1   1   0     1686.67     1681.28     44.52 o
   0   1   0     1262.46     1223.56     15.74 o
   1   1   0      160.20      188.14      6.54 o
   2   1   0     3933.33     3744.71     68.05 o
   3   1   0      999.85      941.05     21.93 o
   4   1   0      996.29     1000.44     21.77 o
   5   1   0      384.96      401.80     14.34 o
   6   1   0      481.99      498.28     20.09 o
   7   1   0        9.65       65.87     19.98 o
   8   1   0      147.02      159.20     25.40 o
   9   1   0       52.39       70.24     32.85 o
  10   1   0      221.79      341.61     75.87 o
 -10   2   0       36.13       99.13     49.84 o
  -9   2   0      157.69      133.59     52.96 o
  -8   2   0      104.38      149.01     45.26 o
  -7   2   0      430.26      401.28     29.17 o
  -6   2   0     1596.64     1653.16     40.91 o
  -5   2   0       31.62       23.35      9.97 o
  -4   2   0      204.93      169.03     11.01 o
  -3   2   0     6239.82     5939.54    100.00 o
  -2   2   0      155.95      173.19      8.36 o
  -1   2   0       77.75       70.01      4.65 o
   0   2   0      467.68      448.18      8.41 o
   1   2   0     5344.63     5132.31     75.88 o
   2   2   0    24879.42    23513.94    341.08 o
   3   2   0       37.59       24.52      7.20 o
   4   2   0      634.13      637.46     18.72 o
   5   2   0       51.66       57.36     11.64 o
   6   2   0      450.92      443.71     17.84 o
   7   2   0       81.70      112.19     21.88 o
   8   2   0      398.51      495.91     61.33 o
   9   2   0       99.39      195.83     65.59 o
  10   2   0       85.75       97.81    105.02 o
 -10   3   0       44.02      -29.33     81.88 o
  -9   3   0      308.50      250.31     46.50 o
  -8   3   0     3183.51     3170.66     92.45 o
  -7   3   0       72.30       99.13     28.99 o
  -6   3   0       27.18       68.91     16.48 o
  -5   3   0       60.93       42.60     10.89 o
  -4   3   0      362.02      382.40     14.50 o
  -3   3   0      454.74      483.61     16.30 o
  -2   3   0      440.38      416.26     11.34 o
  -1   3   0     3101.00     2915.10     44.31 o
   0   3   0       80.93      137.60      5.28 o
   1   3   0     6629.72     6963.91     99.44 o
   2   3   0        0.59       10.69      7.54 o
   3   3   0       38.63       23.87      8.41 o
   4   3   0       45.60       31.36     10.53 o
   5   3   0       66.21       41.74     14.37 o
   6   3   0      419.91      382.40     20.19 o
   7   3   0     1407.02     1425.80     53.99 o
   8   3   0       14.10       -9.85     40.54 o
   9   3   0       69.96      133.90     86.72 o
 -10   4   0      363.11      397.03     74.39 o
  -9   4   0       99.04       84.67     30.94 o
  -8   4   0       85.54       99.65     29.87 o
  -7   4   0       89.53      123.68     29.75 o
  -6   4   0      254.40      214.80     25.22 o
  -5   4   0       18.62       31.96     11.22 o
  -4   4   0       53.67       21.96     10.04 o
  -3   4   0     2505.45     2743.28     51.31 o
  -2   4   0      283.10      252.84     10.53 o
  -1   4   0      483.19      440.93     11.67 o
   0   4   0     1795.33     1810.72     25.91 o
   1   4   0      731.24      694.87     14.65 o
   2   4   0     1186.82     1184.05     24.59 o
   3   4   0      127.44      146.75     10.27 o
   4   4   0      920.20      916.84     22.45 o
   5   4   0      263.45      271.26     15.27 o
   6   4   0       26.51       13.36     16.16 o
   7   4   0        0.05       77.06     49.98 o
   8   4   0      114.94       92.64     67.80 o
   9   4   0      478.87      534.37     82.63 o
 -10   5   0       17.07       -6.80     60.49 o
  -9   5   0       42.83      104.19     45.42 o
  -8   5   0      116.58      141.67     30.57 o
  -7   5   0     1505.79     1503.82     54.43 o
  -6   5   0      902.48      888.20     41.82 o
  -5   5   0      311.18      303.59     24.00 o
  -4   5   0      274.43      255.80     15.67 o
  -3   5   0     2010.90     1966.02     38.74 o
  -2   5   0      115.78      153.24      9.19 o
  -1   5   0       66.99       46.68      6.15 o
   0   5   0       91.12       83.95      6.80 o
   1   5   0      859.20      856.14     17.04 o
   2   5   0      726.50      742.43     18.76 o
   3   5   0       92.93      109.40      9.41 o
   4   5   0       74.02       59.18     11.41 o
   5   5   0      130.39      116.15     17.41 o
   6   5   0       37.08       27.49     25.68 o
   7   5   0      226.05      151.94     33.94 o
   8   5   0      254.53      237.50     36.32 o
   9   5   0      135.33       57.76     42.67 o
 -10   6   0      100.69      302.66     66.33 o
  -9   6   0      154.65      125.16     44.14 o
  -8   6   0      338.98      424.40     41.46 o
  -7   6   0      463.57      478.39     36.50 o
  -6   6   0      252.99      240.78     29.17 o
  -5   6   0     1081.97     1092.06     53.38 o
  -4   6   0      129.13      162.21     14.50 o
  -3   6   0        0.58      -11.39      9.83 o
  -2   6   0      642.78      659.72     15.64 o
  -1   6   0     6538.66     6625.61     90.52 o
   0   6   0      225.63      270.82     10.46 o
   1   6   0     1364.14     1300.69     23.87 o
   2   6   0     1354.08     1361.55     25.40 o
   3   6   0      180.00      171.45     12.83 o
   4   6   0      333.29      332.37     14.01 o
   5   6   0        4.18        2.28     11.39 o
   6   6   0     1288.61     1324.67     56.86 o
   7   6   0      263.03      275.64     33.85 o
   8   6   0      202.24      131.77     50.15 o
 -10   7   0      374.99      232.22     68.59 o
  -9   7   0      423.58      399.15     63.49 o
  -8   7   0       14.18       -7.15     32.36 o
  -7   7   0      181.93      182.72     31.85 o
  -6   7   0       14.29      -16.85     32.27 o
  -5   7   0      121.19      116.15     27.96 o
  -4   7   0      415.79      366.51     34.48 o
  -3   7   0      495.81      508.38     22.09 o
  -2   7   0       75.82       47.57     10.59 o
  -1   7   0      755.02      735.22     18.67 o
   0   7   0        1.94        3.68      9.10 o
   1   7   0     1365.13     1451.91     29.26 o
   2   7   0      391.03      422.22     17.95 o
   3   7   0      347.46      308.67     16.74 o
   4   7   0      972.16      975.47     26.47 o
   5   7   0     1341.72     1280.71     38.84 o
   6   7   0       16.63       20.39     32.17 o
   7   7   0      201.36      226.21     39.04 o
   8   7   0      142.12       49.24     47.19 o
  -9   8   0      136.33      223.43     50.66 o
  -8   8   0      197.71      175.29     41.02 o
  -7   8   0      334.99      298.06     44.35 o
  -6   8   0      245.24      257.06     39.91 o
  -5   8   0        0.16       50.55     42.74 o
  -4   8   0        0.02        2.96     25.15 o
  -3   8   0        3.35       -0.18     17.56 o
  -2   8   0       88.75       75.66     14.97 o
  -1   8   0      289.75      275.64     18.46 o
   0   8   0      581.81      576.81     19.72 o
   1   8   0      581.97      586.38     22.44 o
   2   8   0        8.63       24.91     15.46 o
   3   8   0     1938.68     2023.97     52.41 o
   4   8   0      396.08      384.99     21.30 o
   5   8   0      349.88      384.48     35.30 o
   6   8   0      181.66      144.53     34.37 o
   7   8   0       57.22       54.38     43.95 o
  -9   9   0       51.70       76.58     73.24 o
  -8   9   0        3.41       84.42     54.01 o
  -7   9   0      296.78      316.63     48.54 o
  -6   9   0        0.28       63.31     45.72 o
  -5   9   0       79.16       80.34     44.14 o
  -4   9   0      204.07      196.22     26.33 o
  -3   9   0      365.10      379.82     24.77 o
  -2   9   0      988.30     1007.99     40.35 o
  -1   9   0      276.52      282.29     18.25 o
   0   9   0      737.63      770.09     27.19 o
   1   9   0      854.38      871.70     30.48 o
   2   9   0      614.42      603.82     29.27 o
   3   9   0        1.71        0.00      1.75 o
   4   9   0       24.99       13.36     29.52 o
   5   9   0      103.86       65.44     41.98 o
   6   9   0       29.02      196.59     65.35 o
  -8  10   0        2.25      219.10     86.23 o
  -7  10   0      214.61      225.42     50.48 o
  -6  10   0      263.22      218.71     48.17 o
  -5  10   0      161.73      140.41     37.02 o
  -4  10   0      181.26      139.16     30.31 o
  -3  10   0      171.22      217.15     34.34 o
  -2  10   0        3.88      -24.12     24.72 o
  -1  10   0       28.49       29.75     22.52 o
   0  10   0      681.13      676.83     33.06 o
   1  10   0      112.16       72.47     20.51 o
   2  10   0      373.72      437.03     30.99 o
   3  10   0       17.83      -48.87     37.58 o
   4  10   0       77.94      132.98     39.70 o
   5  10   0       25.98       58.35     52.99 o
   6  10   0      156.30      160.20     62.33 o
  -8  11   0       83.08       13.64     79.53 o
  -7  11   0      319.67      410.88     55.81 o
  -6  11   0        8.51       27.49     66.08 o
  -5  11   0      375.39      268.65     45.58 o
  -4  11   0        0.17      -14.34     31.89 o
  -3  11   0      124.91      123.98     38.62 o
  -2  11   0      163.64      229.81     31.31 o
  -1  11   0       45.83       77.51     30.54 o
   0  11   0      315.09      253.68     33.32 o
   1  11   0      142.76      167.67     28.12 o
   2  11   0      223.81      278.29     40.63 o
   3  11   0      362.20      394.40     45.22 o
   4  11   0       87.02      102.86     41.09 o
   5  11   0       82.55      115.29     62.54 o
  -7  12   0      391.62      378.28     82.40 o
  -6  12   0      283.69      257.92     67.61 o
  -5  12   0       34.54      -20.74     61.63 o
  -4  12   0      138.64      191.42     54.59 o
  -3  12   0       13.23       47.57     31.60 o
  -2  12   0        5.78       38.23     33.88 o
  -1  12   0      171.28      123.68     30.62 o
   0  12   0       16.51       -7.50     34.97 o
   1  12   0      374.70      371.60     70.45 o
   2  12   0      200.35      223.43     55.81 o
   3  12   0      237.71      423.85     74.69 o
  -5  13   0      123.04      174.94     59.90 o
  -4  13   0      407.48      400.21     53.50 o
  -3  13   0      504.40      511.38     46.10 o
  -2  13   0       16.85      -20.02     33.18 o
  -1  13   0     1175.60     1140.72     62.60 o
   0  13   0      749.98      680.97     75.32 o
   1  13   0        1.29      -42.44     49.85 o
   2  13   0       96.07       88.61     52.34 o
  -2  14   0      787.12      709.59     64.19 o
   0 -14   1        6.98      -14.53     46.75 o
   1 -14   1       81.03      187.05     64.10 o
   2 -14   1      426.95      430.97     51.68 o
   3 -14   1       68.87       77.51     55.25 o
  -2 -13   1        4.03       21.23     52.10 o
  -1 -13   1       33.57      105.02     59.70 o
   0 -13   1      322.18      362.97     59.53 o
   1 -13   1      244.39      297.15     45.19 o
   2 -13   1       54.35       89.12     47.00 o
   3 -13   1      471.17      525.84     51.61 o
   4 -13   1      198.96      328.53     53.76 o
   5 -13   1       12.65       51.87     73.62 o
  -4 -12   1      156.09       98.86     50.03 o
  -3 -12   1       73.69      190.33     59.91 o
  -2 -12   1       10.21      178.11     50.89 o
  -1 -12   1      162.25      240.36     43.93 o
   0 -12   1      423.16      472.04     48.91 o
   1 -12   1       43.39       55.76     34.20 o
   2 -12   1      419.06      387.60     34.41 o
   3 -12   1       26.65       40.90     38.44 o
   4 -12   1        5.61       41.23     46.42 o
   5 -12   1       75.09      132.98     42.14 o
   6 -12   1      145.25       97.55     55.44 o
   7 -12   1      354.47      300.36     69.29 o
  -5 -11   1       98.67       93.15     47.28 o
  -4 -11   1      113.13      140.72     46.80 o
  -3 -11   1     1390.27     1496.65     60.44 o
  -2 -11   1      568.93      654.97     46.77 o
  -1 -11   1      145.79      176.34     24.61 o
   0 -11   1      316.03      271.70     27.94 o
   1 -11   1        0.54       26.12     26.12 o
   2 -11   1       84.71       76.36     27.99 o
   3 -11   1       48.90       59.18     27.70 o
   4 -11   1       19.77      -17.51     33.24 o
   5 -11   1       21.97      -12.41     51.76 o
   6 -11   1      182.49      170.42     50.12 o
   7 -11   1       97.51      120.18     71.41 o
   8 -11   1      140.82      334.31     93.45 o
  -6 -10   1       74.27      100.18     41.61 o
  -5 -10   1      336.89      276.08     42.68 o
  -4 -10   1      256.09      276.52     37.86 o
  -3 -10   1      430.14      436.49     40.93 o
  -2 -10   1       13.36       -5.07     21.16 o
  -1 -10   1        0.04       -1.75     18.58 o
   0 -10   1       36.13        8.26     17.72 o
   1 -10   1      365.43      363.48     32.31 o
   2 -10   1       98.75       85.65     31.36 o
   3 -10   1      229.20      235.06     35.32 o
   4 -10   1       78.71       67.59     23.09 o
   5 -10   1      143.99      134.82     47.35 o
   6 -10   1       31.20       60.41     53.10 o
   7 -10   1      489.62      444.82     64.23 o
   8 -10   1      183.78      168.35     70.78 o
  -7  -9   1       19.92       82.97     38.83 o
  -6  -9   1      576.29      587.03     53.88 o
  -5  -9   1       43.58       66.08     28.41 o
  -4  -9   1      338.36      309.60     37.27 o
  -3  -9   1        4.93       31.66     18.02 o
  -2  -9   1       59.26       64.58     15.97 o
  -1  -9   1     1247.64     1334.33     32.88 o
   0  -9   1      310.63      265.64     18.98 o
   1  -9   1      308.24      314.75     19.74 o
   2  -9   1      111.86      111.06     18.70 o
   3  -9   1      214.53      189.23     23.68 o
   4  -9   1       15.23       26.66     27.75 o
   5  -9   1      283.33      338.68     53.11 o
   6  -9   1        4.43       -4.89     38.63 o
   7  -9   1      182.45      137.29     51.18 o
   8  -9   1      548.57      657.01     70.59 o
   9  -9   1      195.88      210.17     61.42 o
  -7  -8   1      465.44      428.23     58.09 o
  -6  -8   1      114.72       61.23     35.22 o
  -5  -8   1       10.88       82.49     32.46 o
  -4  -8   1      144.09      177.39     16.58 o
  -3  -8   1       81.74      106.93     16.71 o
  -2  -8   1      178.52      168.00     14.76 o
  -1  -8   1      632.27      678.90     19.32 o
   0  -8   1      277.67      243.25     15.29 o
   1  -8   1        4.80        3.49     11.03 o
   2  -8   1       60.32      108.57     14.62 o
   3  -8   1      924.24      839.94     30.69 o
   4  -8   1     1867.53     1854.92     57.02 o
   5  -8   1      182.65       96.25     40.53 o
   6  -8   1      266.19      269.09     38.65 o
   7  -8   1       52.76       50.92     27.59 o
   8  -8   1        0.04       28.19     39.65 o
   9  -8   1      113.43      151.61     66.84 o
  -8  -7   1        8.92        1.24     40.81 o
  -7  -7   1        1.86       42.44     36.06 o
  -6  -7   1       23.69       29.61     29.40 o
  -5  -7   1      190.47      145.16     23.93 o
  -4  -7   1      123.34      108.29      9.10 o
  -3  -7   1       11.11       13.85     11.24 o
  -2  -7   1       19.23       10.52     10.13 o
  -1  -7   1      114.10      111.91      9.24 o
   0  -7   1      485.13      514.37     14.41 o
   1  -7   1      103.35       98.08      9.96 o
   2  -7   1      896.01      895.31     22.19 o
   3  -7   1      579.61      542.37     23.44 o
   4  -7   1      744.91      757.64     44.45 o
   5  -7   1      949.04      905.64     44.63 o
   6  -7   1      366.52      394.93     41.58 o
   7  -7   1       98.21      145.79     33.25 o
   8  -7   1       12.42       25.17     38.93 o
   9  -7   1      113.59      122.81     42.84 o
  10  -7   1      417.03      238.73     63.42 o
  -8  -6   1       45.90       94.95     48.77 o
  -7  -6   1       98.96       74.74     24.72 o
  -6  -6   1     1726.35     1759.25     59.97 o
  -5  -6   1      120.68      141.35      8.82 o
  -4  -6   1     1672.59     1644.58     33.29 o
  -3  -6   1      452.70      439.82     17.21 o
  -2  -6   1      156.49      142.62      9.48 o
  -1  -6   1      348.07      372.63     11.25 o
   0  -6   1      331.48      352.46     10.45 o
   1  -6   1     3310.32     3184.08     49.31 o
   2  -6   1      253.80      284.06     12.94 o
   3  -6   1      265.66      263.48     13.32 o
   4  -6   1      103.63       80.34     14.95 o
   5  -6   1      181.49      170.42     23.86 o
   6  -6   1     1210.66     1205.10     48.71 o
   7  -6   1      942.85      919.24     46.56 o
   8  -6   1      608.61      611.66     52.39 o
   9  -6   1       53.97       55.57     35.92 o
  10  -6   1      156.49      140.09     59.23 o
  -9  -5   1       90.81       29.33     40.58 o
  -8  -5   1      316.94      247.81     43.77 o
  -7  -5   1      123.40      120.76     29.40 o
  -6  -5   1     1075.03      945.11     44.77 o
  -5  -5   1        4.89       26.12     10.15 o
  -4  -5   1     2236.70     2183.03     38.35 o
  -3  -5   1     5211.87     5341.17     75.48 o
  -2  -5   1        3.87       -4.21      5.59 o
  -1  -5   1      503.44      455.49     11.31 o
   0  -5   1     1837.86     1914.70     28.96 o
   1  -5   1       31.03       28.75      6.54 o
   2  -5   1      122.11      126.65      8.34 o
   3  -5   1      687.23      677.53     17.91 o
   4  -5   1     1103.54     1051.32     28.33 o
   5  -5   1      682.22      669.28     27.40 o
   6  -5   1     3582.84     3540.17     89.80 o
   7  -5   1     1978.35     1932.12     61.68 o
   8  -5   1       87.53      125.75     34.15 o
   9  -5   1       38.34       47.94     33.01 o
  10  -5   1       96.98       54.18     75.04 o
  -9  -4   1       74.87      209.40     96.95 o
  -8  -4   1      102.76      126.35     63.70 o
  -7  -4   1       32.55        8.03     41.11 o
  -6  -4   1      530.82      583.82     31.36 o
  -5  -4   1      373.11      385.52     16.64 o
  -4  -4   1     7118.73     7274.45    110.66 o
  -3  -4   1      278.04      249.07      7.94 o
  -2  -4   1       86.43       78.69      5.40 o
  -1  -4   1      933.43      968.87     17.30 o
   0  -4   1     3471.47     3463.39     46.75 o
   1  -4   1     2048.69     1915.86     32.45 o
   2  -4   1     5774.71     5518.72     80.65 o
   3  -4   1      486.46      458.33     17.58 o
   4  -4   1     1413.04     1439.84     33.16 o
   5  -4   1     1900.95     1978.96     42.40 o
   6  -4   1      317.27      276.52     25.54 o
   7  -4   1      547.25      533.15     32.41 o
   8  -4   1      132.70       91.62     31.69 o
   9  -4   1      588.71      756.19     74.27 o
  10  -4   1       54.98      120.18     88.24 o
 -10  -3   1       14.13       87.36    128.45 o
  -9  -3   1       45.50       58.35     47.54 o
  -8  -3   1       39.78       40.72     40.72 o
  -7  -3   1      355.80      355.94     24.49 o
  -6  -3   1       18.36       77.76     18.21 o
  -5  -3   1     1058.11     1060.79     31.04 o
  -4  -3   1      311.98      301.73     13.80 o
  -3  -3   1      850.57      846.09     19.25 o
  -2  -3   1      812.75      794.52     14.18 o
  -1  -3   1     4897.73     4831.45     60.74 o
   0  -3   1    29320.24    27472.48    333.56 o
   1  -3   1       34.30       43.47      5.42 o
   2  -3   1     3870.41     3814.71     60.51 o
   3  -3   1     3118.17     3096.54     57.46 o
   4  -3   1       47.11       54.18     10.73 o
   5  -3   1      231.38      286.74     16.58 o
   6  -3   1       66.91       35.65     14.86 o
   7  -3   1      152.79      171.10     30.48 o
   8  -3   1     1215.59     1238.43     65.23 o
   9  -3   1      145.64      224.23     58.69 o
  10  -3   1        4.85       58.16     78.76 o
 -10  -2   1      244.91      242.83    109.35 o
  -9  -2   1      272.20      292.16     38.93 o
  -8  -2   1       43.46       54.38     25.57 o
  -7  -2   1      322.39      327.57     19.65 o
  -6  -2   1       83.21       72.69     12.20 o
  -5  -2   1      874.73      917.63     21.67 o
  -4  -2   1      164.10      124.86      8.59 o
  -3  -2   1     1301.23     1402.89     29.75 o
  -2  -2   1    39129.67    36905.68    590.08 o
  -1  -2   1     4758.55     4710.74     65.42 o
   0  -2   1       56.96       49.80      3.17 o
   1  -2   1      334.42      361.47      9.06 o
   2  -2   1      485.53      469.17     13.76 o
   3  -2   1      178.79      193.63      9.96 o
   4  -2   1       96.18      108.01     10.46 o
   5  -2   1      703.99      769.35     22.03 o
   6  -2   1      368.68      378.79     20.11 o
   7  -2   1        5.47       22.84     27.84 o
   8  -2   1        0.11        6.66     42.25 o
   9  -2   1      844.85     1022.33     79.58 o
  10  -2   1       97.36       64.58     61.49 o
 -10  -1   1       54.71       60.41     78.81 o
  -9  -1   1       53.26       54.78     32.92 o
  -8  -1   1       10.88       47.77     22.88 o
  -7  -1   1       19.41       43.65     15.57 o
  -6  -1   1      998.52     1004.63     25.17 o
  -5  -1   1        8.88       11.57      9.10 o
  -4  -1   1     1628.96     1626.36     32.04 o
  -3  -1   1       50.59       32.71      5.29 o
  -2  -1   1      487.46      466.31     10.29 o
  -1  -1   1       20.80       32.11      2.24 o
   0  -1   1        5.59        9.85      1.91 o
   1  -1   1       39.41       48.31      3.86 o
   2  -1   1     3404.94     3375.13     52.31 o
   3  -1   1      173.16      169.03      7.57 o
   4  -1   1      386.34      350.97     12.39 o
   5  -1   1      189.55      222.25     14.22 o
   6  -1   1       38.18       16.64     13.71 o
   7  -1   1      279.50      293.96     28.15 o
   8  -1   1      291.82      393.88     50.97 o
   9  -1   1     1022.78     1029.11     49.27 o
  10  -1   1      677.74      575.53     67.98 o
 -10   0   1      117.68      120.76     59.35 o
  -9   0   1      104.78       17.84     33.09 o
  -8   0   1      706.97      754.01     37.81 o
  -7   0   1     1349.62     1302.60     32.50 o
  -6   0   1      202.33      186.33     13.01 o
  -5   0   1     1670.97     1549.34     33.36 o
  -4   0   1      100.60       90.36      8.55 o
  -3   0   1     1161.31     1116.71     21.25 o
  -2   0   1      146.21      145.79      7.03 o
  -1   0   1      868.10      827.70     12.95 o
   0   0   1     7100.11     6653.66    211.68 o
   1   0   1      685.43      676.83     17.91 o
   2   0   1      669.85      746.04     17.35 o
   3   0   1     1015.83     1101.70     25.49 o
   4   0   1      150.40      155.87     10.25 o
   5   0   1      178.61      209.40     13.41 o
   6   0   1      184.70      202.95     14.71 o
   7   0   1      866.69      832.28     29.80 o
   8   0   1        7.51       41.91     32.24 o
   9   0   1      395.18      294.87     45.93 o
  10   0   1       92.06      246.14     57.34 o
 -10   1   1     1512.69     1428.79     81.07 o
  -9   1   1      862.22      856.91     49.61 o
  -8   1   1       27.29       12.78     27.54 o
  -7   1   1      599.82      594.11     23.24 o
  -6   1   1      203.99      210.17     12.67 o
  -5   1   1      216.52      195.10     11.10 o
  -4   1   1      293.72      332.86     11.59 o
  -3   1   1      242.83      285.41      9.83 o
  -2   1   1     1954.07     1786.02     32.45 o
  -1   1   1     1623.93     1535.83     34.25 o
   0   1   1     2631.02     2544.53     36.06 o
   1   1   1     7961.86     7472.25    141.92 o
   2   1   1     5473.56     5239.10     93.92 o
   3   1   1      268.82      316.63     11.31 o
   4   1   1        2.62        1.38      8.55 o
   5   1   1      492.94      499.46     17.16 o
   6   1   1      888.38      901.66     27.03 o
   7   1   1        4.15       11.94     18.95 o
   8   1   1       84.81      148.37     31.60 o
   9   1   1       40.39       75.20     31.01 o
  10   1   1      216.56      -16.51     95.46 o
 -10   2   1        0.69       37.74     48.96 o
  -9   2   1       72.20      126.35     38.98 o
  -8   2   1       97.46      139.48     34.39 o
  -7   2   1      941.56      888.20     33.15 o
  -6   2   1        8.63       16.64     12.95 o
  -5   2   1        0.07        2.61     10.48 o
  -4   2   1        3.04        9.43      8.94 o
  -3   2   1     3255.41     3032.05     55.41 o
  -2   2   1      868.51      980.43     22.38 o
  -1   2   1    18475.48    17849.54    240.57 o
   0   2   1       76.97       75.20      4.82 o
   1   2   1     5888.20     5856.18     95.24 o
   2   2   1     1585.91     1600.84     34.97 o
   3   2   1       44.08       37.41      7.94 o
   4   2   1      417.00      406.59     17.62 o
   5   2   1        0.66        7.01     17.32 o
   6   2   1       45.67       34.39     19.56 o
   7   2   1      310.40      305.88     31.96 o
   8   2   1      262.10      287.65     56.58 o
   9   2   1       25.06       57.76     64.19 o
  10   2   1       94.47       77.51     85.56 o
 -10   3   1       73.66      351.97    102.33 o
  -9   3   1      710.77      743.86     50.55 o
  -8   3   1     2970.55     2984.13     82.46 o
  -7   3   1        0.58       50.55     25.79 o
  -6   3   1      779.08      790.05     26.05 o
  -5   3   1     1092.61     1109.64     27.35 o
  -4   3   1      158.81      182.02     12.15 o
  -3   3   1       17.35        7.01      6.31 o
  -2   3   1     2865.18     3027.67     53.90 o
  -1   3   1     6103.28     6005.03     80.02 o
   0   3   1      831.69      823.15     13.67 o
   1   3   1        5.24       20.86      6.17 o
   2   3   1       51.76       28.89      8.54 o
   3   3   1      173.37      197.32     11.17 o
   4   3   1       50.80       42.60     12.95 o
   5   3   1       11.10        6.80     15.41 o
   6   3   1      378.15      394.93     24.73 o
   7   3   1      875.46      982.10     56.43 o
   8   3   1        4.62      200.69     72.78 o
   9   3   1       74.71      288.55     99.41 o
 -10   4   1       54.57       89.12     80.98 o
  -9   4   1       49.81       65.02     33.52 o
  -8   4   1      202.05      179.16     26.94 o
  -7   4   1      596.24      505.99     32.76 o
  -6   4   1      676.09      670.64     24.68 o
  -5   4   1      176.30      208.65     13.01 o
  -4   4   1      428.22      485.94     18.69 o
  -3   4   1     1622.47     1678.02     33.62 o
  -2   4   1     1061.32     1078.11     20.86 o
  -1   4   1     2122.92     2035.91     31.06 o
   0   4   1       13.50       20.74      5.66 o
   1   4   1      838.94      871.70     17.20 o
   2   4   1      491.55      514.37     16.21 o
   3   4   1        7.78       38.39     12.15 o
   4   4   1     1713.99     1733.80     35.29 o
   5   4   1     1839.05     1888.14     49.48 o
   6   4   1       24.34       70.24     25.75 o
   7   4   1     1210.51     1241.21     70.91 o
   8   4   1     1112.30     1153.27     72.83 o
   9   4   1      188.87      316.63    119.22 o
 -10   5   1      190.48      155.22     48.50 o
  -9   5   1       11.71      -14.53     31.20 o
  -8   5   1      222.57      192.89     37.14 o
  -7   5   1       74.90       59.79     26.42 o
  -6   5   1       98.37       48.50     19.18 o
  -5   5   1      682.10      703.27     29.50 o
  -4   5   1        4.90      -13.16     12.59 o
  -3   5   1     1974.34     2158.37     41.82 o
  -2   5   1     1080.17     1195.01     23.80 o
  -1   5   1     1362.52     1450.90     25.22 o
   0   5   1     2040.36     2040.68     29.90 o
   1   5   1       76.88       87.12      8.64 o
   2   5   1     1235.00     1287.35     26.61 o
   3   5   1     2032.92     2049.08     43.16 o
   4   5   1      734.06      696.96     23.77 o
   5   5   1      131.64      168.35     19.58 o
   6   5   1     1678.45     1601.89     62.53 o
   7   5   1      331.77      280.06     38.11 o
   8   5   1      330.60      311.47     49.54 o
   9   5   1       13.92       -8.26     62.30 o
 -10   6   1      166.32      114.15     49.50 o
  -9   6   1       37.34       95.73     36.00 o
  -8   6   1       79.50       82.02     30.22 o
  -7   6   1       62.58       77.99     30.17 o
  -6   6   1      100.24      108.84     29.01 o
  -5   6   1      127.97      121.34     22.75 o
  -4   6   1     1849.31     1961.33     44.56 o
  -3   6   1       22.56       31.36     13.20 o
  -2   6   1       33.61       19.44      9.45 o
  -1   6   1      961.39      971.34     19.81 o
   0   6   1      194.82      196.59     10.76 o
   1   6   1      911.19      874.84     20.37 o
   2   6   1      257.80      257.92     14.46 o
   3   6   1        0.67       -2.12     12.15 o
   4   6   1      333.48      330.44     17.34 o
   5   6   1      745.67      792.30     34.29 o
   6   6   1       47.03       43.82     34.18 o
   7   6   1        4.50       17.84     35.23 o
   8   6   1      127.38      121.63     42.93 o
 -10   7   1       53.92       27.21     47.38 o
  -9   7   1      289.08      290.79     55.09 o
  -8   7   1       43.79      -14.23     31.38 o
  -7   7   1       18.79       70.01     28.59 o
  -6   7   1      216.85      248.23     30.45 o
  -5   7   1       17.13       17.51     33.67 o
  -4   7   1      426.76      470.88     33.90 o
  -3   7   1      773.75      753.28     24.72 o
  -2   7   1       17.09       27.49     10.27 o
  -1   7   1      575.28      605.14     17.58 o
   0   7   1     4017.41     4133.47     57.88 o
   1   7   1       93.33      103.67     14.29 o
   2   7   1      384.62      376.21     17.97 o
   3   7   1       41.16       42.44     13.80 o
   4   7   1        0.76       20.51     13.67 o
   5   7   1      220.53      225.42     21.47 o
   6   7   1       60.04       35.18     33.45 o
   7   7   1       35.67      127.84     38.91 o
   8   7   1      101.90      170.42     59.46 o
  -9   8   1      222.79      221.06     59.44 o
  -8   8   1       60.80       90.87     40.90 o
  -7   8   1      258.03      285.85     46.12 o
  -6   8   1        4.69        7.36     27.38 o
  -5   8   1      358.95      385.52     42.63 o
  -4   8   1      205.73      204.07     28.75 o
  -3   8   1       29.32       24.38     20.67 o
  -2   8   1      433.34      433.18     23.14 o
  -1   8   1      173.55      148.37     16.44 o
   0   8   1      701.58      717.38     24.12 o
   1   8   1       76.42       83.95     16.00 o
   2   8   1        2.61        5.80     15.13 o
   3   8   1       53.78      102.86     18.53 o
   4   8   1      296.53      298.98     23.80 o
   5   8   1      305.31      282.29     32.03 o
   6   8   1      597.29      613.62     47.22 o
   7   8   1        9.25       27.21     53.32 o
  -9   9   1      479.49      539.28     73.80 o
  -8   9   1       24.56      -85.65     60.53 o
  -7   9   1      416.04      347.51     49.36 o
  -6   9   1     1100.74     1087.70     55.02 o
  -5   9   1        5.54       29.75     32.06 o
  -4   9   1      812.05      844.55     39.25 o
  -3   9   1      117.37      109.40     21.33 o
  -2   9   1        0.50        7.15     19.40 o
  -1   9   1      436.16      415.18     23.73 o
   0   9   1       27.81       18.63     15.65 o
   1   9   1      830.22      896.10     38.06 o
   2   9   1     1813.91     1712.92     49.31 o
   3   9   1       48.98       37.41     24.94 o
   4   9   1     1020.62      991.25     49.19 o
   5   9   1       49.90      122.21     40.40 o
   6   9   1       62.30       53.99     55.06 o
  -8  10   1      915.36     1006.31     85.68 o
  -7  10   1      579.64      557.90     55.04 o
  -6  10   1      243.98      195.83     38.55 o
  -5  10   1        1.10       42.60     33.01 o
  -4  10   1      884.87      843.01     46.14 o
  -3  10   1     1724.82     1626.36     57.67 o
  -2  10   1        6.52        4.38     28.52 o
  -1  10   1     1510.50     1484.38     62.23 o
   0  10   1      424.55      384.48     29.59 o
   1  10   1        0.36        3.84     25.52 o
   2  10   1      618.61      648.89     34.39 o
   3  10   1       15.25       36.60     33.81 o
   4  10   1        0.45       23.87     36.62 o
   5  10   1       17.71       26.80     53.73 o
  -7  11   1       14.77      -36.60     59.44 o
  -6  11   1       68.30       34.55     60.86 o
  -5  11   1     1172.33     1110.52     75.01 o
  -4  11   1      545.30      524.63     41.25 o
  -3  11   1      685.49      610.36     40.56 o
  -2  11   1     2477.60     2386.77     75.02 o
  -1  11   1       16.11       31.36     38.56 o
   0  11   1        3.83       15.25     25.54 o
   1  11   1        3.01       32.41     26.54 o
   2  11   1        0.56      -60.69     40.46 o
   3  11   1      168.71      161.21     42.70 o
   4  11   1      109.58      125.16     52.73 o
  -6  12   1      985.19      982.10     77.18 o
  -5  12   1        2.72       87.87     71.97 o
  -4  12   1      665.81      603.82     46.86 o
  -3  12   1        1.05      -29.47     35.08 o
  -2  12   1       34.93       18.97     41.30 o
  -1  12   1       27.79       29.47     30.19 o
   0  12   1        9.30       50.55     33.32 o
   1  12   1       10.84       26.26     43.14 o
   2  12   1       58.74      113.03     60.81 o
   3  12   1       18.40      147.40     70.40 o
  -5  13   1      103.48       86.87     49.85 o
  -4  13   1       20.51       43.65     53.01 o
  -3  13   1        2.44       56.55     41.61 o
  -2  13   1       54.13      198.81     56.37 o
  -1  13   1        2.45      -34.39     45.51 o
   0  13   1      102.24       76.36     56.23 o
   1  13   1       30.92       93.15     62.61 o
   0 -14   2      324.22      360.96     59.37 o
   1 -14   2       12.31       87.87     54.36 o
   2 -14   2       36.65      105.02     46.14 o
   3 -14   2       24.34      132.06     47.17 o
  -2 -13   2      113.61       79.39     62.28 o
  -1 -13   2       48.09       36.78     46.89 o
   0 -13   2       97.88      136.06     53.13 o
   1 -13   2       26.81       60.19     36.36 o
   2 -13   2       58.93       94.95     48.26 o
   3 -13   2        1.16       93.15     47.78 o
   4 -13   2      117.21       95.46     40.61 o
   5 -13   2       31.62       10.52     69.92 o
  -4 -12   2        0.27       -7.73     54.92 o
  -3 -12   2      106.10      266.93     80.90 o
  -2 -12   2        6.05       39.39     35.90 o
  -1 -12   2      107.49      139.16     39.04 o
   0 -12   2      283.22      256.64     34.78 o
   1 -12   2        8.00       -2.28     37.49 o
   2 -12   2       12.84       17.72     25.65 o
   3 -12   2        0.05       10.34     34.76 o
   4 -12   2        0.64       20.14     36.85 o
   5 -12   2      222.24      174.94     59.55 o
   6 -12   2      151.94      191.42     61.18 o
   7 -12   2      165.27      289.44     88.29 o
  -5 -11   2       60.45       29.61     51.15 o
  -4 -11   2      189.99      188.86     44.03 o
  -3 -11   2      152.25      149.33     35.60 o
  -2 -11   2      662.31      720.22     53.31 o
  -1 -11   2        1.82       16.09     26.98 o
   0 -11   2       26.16       23.10     29.90 o
   1 -11   2      101.38      106.37     26.22 o
   2 -11   2        7.75       36.29     28.24 o
   3 -11   2      129.22       88.61     30.41 o
   4 -11   2        4.12        3.49     30.40 o
   5 -11   2       69.19      115.29     43.51 o
   6 -11   2      744.18      900.87     73.11 o
   7 -11   2      257.58      392.30     75.52 o
  -6 -10   2       61.06      -15.25     52.64 o
  -5 -10   2      124.39      146.44     32.69 o
  -4 -10   2       91.20      134.52     41.77 o
  -3 -10   2        4.12       -8.03     29.94 o
  -2 -10   2        0.01       39.05     20.02 o
  -1 -10   2       68.81       57.76     15.50 o
   0 -10   2       85.92       90.87     19.69 o
   1 -10   2       22.17        5.07     23.79 o
   2 -10   2      746.09      814.05     39.28 o
   3 -10   2     3300.90     3233.58     82.82 o
   4 -10   2        9.62       28.33     24.38 o
   5 -10   2      780.88      696.25     49.61 o
   6 -10   2       29.95      260.04     82.40 o
   7 -10   2        2.35       -5.07     61.26 o
   8 -10   2       50.36      220.67     57.83 o
  -7  -9   2      608.95      517.37     60.83 o
  -6  -9   2      321.48      445.94     47.52 o
  -5  -9   2       16.52       23.35     24.05 o
  -4  -9   2      249.30      322.31     39.93 o
  -3  -9   2       25.27       52.25     14.55 o
  -2  -9   2      473.88      495.91     23.00 o
  -1  -9   2        9.74       22.47     12.92 o
   0  -9   2      291.21      312.40     18.25 o
   1  -9   2     1747.37     1716.20     38.39 o
   2  -9   2       78.90       78.69     21.37 o
   3  -9   2      729.64      703.27     31.60 o
   4  -9   2     1125.98     1013.88     45.52 o
   5  -9   2      252.78      317.57     47.19 o
   6  -9   2      322.79      398.63     53.92 o
   7  -9   2        9.19       37.90     44.35 o
   8  -9   2     1519.89     1404.88     86.35 o
   9  -9   2      150.67      165.26     61.61 o
  -8  -8   2      294.40      290.35    122.28 o
  -7  -8   2       12.24        7.87     29.43 o
  -6  -8   2      353.79      346.51     38.44 o
  -5  -8   2      136.76      125.46     29.66 o
  -4  -8   2      434.54      442.03     34.51 o
  -3  -8   2      528.20      538.05     21.49 o
  -2  -8   2      249.69      233.84     14.18 o
  -1  -8   2      859.13      849.95     20.84 o
   0  -8   2     1709.31     1712.92     33.97 o
   1  -8   2       21.10        1.75     13.32 o
   2  -8   2      758.95      709.59     23.28 o
   3  -8   2      197.80      225.42     23.45 o
   4  -8   2     1180.71     1109.64     44.98 o
   5  -8   2     5892.39     5540.39    161.62 o
   6  -8   2      600.51      592.17     42.53 o
   7  -8   2     1288.64     1320.81     57.74 o
   8  -8   2        0.71       -5.80     38.79 o
   9  -8   2      102.25      152.59     51.36 o
  -8  -7   2       78.57      345.53    119.60 o
  -7  -7   2       20.15       39.39     32.57 o
  -6  -7   2      645.73      539.89     38.14 o
  -5  -7   2     5735.61     5350.85    125.89 o
  -4  -7   2      251.69      240.78     23.42 o
  -3  -7   2      516.81      505.99     17.27 o
  -2  -7   2      109.07      112.19     10.66 o
  -1  -7   2      337.21      380.33     11.88 o
   0  -7   2     1038.01     1146.08     22.40 o
   1  -7   2     1597.43     1532.71     29.03 o
   2  -7   2     2711.97     2664.80     46.47 o
   3  -7   2     1602.92     1581.82     37.92 o
   4  -7   2     2732.09     2602.29     90.50 o
   5  -7   2     2519.95     2505.95     88.82 o
   6  -7   2      445.01      425.50     38.77 o
   7  -7   2       38.54       73.83     33.90 o
   8  -7   2        5.78       -3.16     30.31 o
   9  -7   2        2.68        4.89     60.37 o
  -9  -6   2       10.84       38.07     91.17 o
  -8  -6   2       78.58       82.74     34.44 o
  -7  -6   2      315.87      255.36     37.23 o
  -6  -6   2      289.14      248.23     29.20 o
  -5  -6   2     1003.55     1011.36     35.37 o
  -4  -6   2      488.96      506.59     24.44 o
  -3  -6   2     1139.48     1137.14     33.04 o
  -2  -6   2       10.76        6.80      7.19 o
  -1  -6   2      147.22      129.05      7.22 o
   0  -6   2     1755.38     1583.93     26.35 o
   1  -6   2      869.59      819.34     17.44 o
   2  -6   2        5.88       16.51      9.69 o
   3  -6   2     3911.59     3854.06     64.10 o
   4  -6   2       68.61       60.19     16.64 o
   5  -6   2      517.03      484.78     41.39 o
   6  -6   2       25.24        9.27     23.63 o
   7  -6   2      957.06      884.25     48.03 o
   8  -6   2       23.22        9.43     27.17 o
   9  -6   2       22.01       95.22     50.13 o
  10  -6   2       24.06       48.87     46.84 o
  -9  -5   2      142.97      175.29     77.48 o
  -8  -5   2      301.68      244.90     32.74 o
  -7  -5   2      202.60      166.98     24.98 o
  -6  -5   2      194.11      234.24     26.75 o
  -5  -5   2      200.88      241.60     19.35 o
  -4  -5   2     1405.27     1429.79     38.06 o
  -3  -5   2     1685.76     1721.70     38.46 o
  -2  -5   2     3621.67     3518.15     53.39 o
  -1  -5   2       77.03       51.87      5.71 o
   0  -5   2       19.53       25.72      5.77 o
   1  -5   2      543.21      473.18     12.67 o
   2  -5   2      144.51      149.66     10.36 o
   3  -5   2      345.43      378.28     14.93 o
   4  -5   2      319.67      364.50     17.69 o
   5  -5   2      177.29      195.10     24.42 o
   6  -5   2     1456.99     1516.18     49.48 o
   7  -5   2      114.72       72.25     35.34 o
   8  -5   2      228.09      188.14     30.50 o
   9  -5   2       10.98       82.25     48.99 o
  10  -5   2      132.11      284.51     98.71 o
  -9  -4   2       93.47       93.92     35.16 o
  -8  -4   2        0.00       -5.07     21.33 o
  -7  -4   2      339.01      287.20     24.68 o
  -6  -4   2     1100.38     1105.22     29.92 o
  -5  -4   2     1051.39     1032.51     27.22 o
  -4  -4   2     9792.08    10132.77    167.93 o
  -3  -4   2     2858.17     2755.78     50.05 o
  -2  -4   2     1137.15     1125.58     22.21 o
  -1  -4   2     1459.23     1575.51     25.22 o
   0  -4   2     2778.03     2736.36     37.41 o
   1  -4   2      651.95      711.01     16.23 o
   2  -4   2     1189.46     1231.91     24.17 o
   3  -4   2       15.20        2.28      9.83 o
   4  -4   2       10.47       -1.24     10.92 o
   5  -4   2       22.99       21.35     12.73 o
   6  -4   2      174.53      221.06     27.96 o
   7  -4   2      665.36      684.44     38.11 o
   8  -4   2       34.04       20.86     36.16 o
   9  -4   2     1795.89     1807.33     94.55 o
  10  -4   2      165.73      128.14     96.81 o
 -10  -3   2       12.67      166.30    127.37 o
  -9  -3   2       39.52       30.19     51.22 o
  -8  -3   2        0.17       21.60     49.59 o
  -7  -3   2     2004.36     1963.67     46.94 o
  -6  -3   2        0.09      -11.57      9.82 o
  -5  -3   2      994.04      972.16     23.94 o
  -4  -3   2       77.03       66.29      5.40 o
  -3  -3   2      274.66      285.41     12.53 o
  -2  -3   2      699.67      742.43     19.47 o
  -1  -3   2      169.97      166.63      5.14 o
   0  -3   2      270.43      276.96      7.48 o
   1  -3   2      311.46      310.07      9.80 o
   2  -3   2        0.47       10.18      7.70 o
   3  -3   2       99.52      139.78      9.71 o
   4  -3   2       82.58       99.92     12.97 o
   5  -3   2      242.83      271.26     17.00 o
   6  -3   2        2.91       -8.41     20.49 o
   7  -3   2     1491.76     1446.87     48.35 o
   8  -3   2        0.10       13.44     38.65 o
   9  -3   2      670.04      657.01     57.00 o
  10  -3   2      481.10      594.76    100.09 o
 -10  -2   2       43.57      167.67    112.12 o
  -9  -2   2      823.27      877.19     53.32 o
  -8  -2   2      263.48      203.32     23.03 o
  -7  -2   2     1213.98     1285.46     32.27 o
  -6  -2   2        8.09       34.87     11.41 o
  -5  -2   2      213.93      236.27     11.39 o
  -4  -2   2      145.53      145.47      7.66 o
  -3  -2   2      192.81      191.42      7.33 o
  -2  -2   2    14273.81    13844.24    202.51 o
  -1  -2   2      279.35      289.44      7.66 o
   0  -2   2      537.11      550.41     10.55 o
   1  -2   2      846.35      790.05     15.64 o
   2  -2   2     1055.10     1073.76     19.97 o
   3  -2   2       13.72        7.50      8.20 o
   4  -2   2      840.20      897.70     24.59 o
   5  -2   2      120.78      118.72     13.27 o
   6  -2   2      730.40      699.06     31.50 o
   7  -2   2      104.21      133.59     35.20 o
   8  -2   2      739.49      880.33     71.50 o
   9  -2   2        9.55       64.58     44.47 o
  10  -2   2      121.76      149.33     62.77 o
 -10  -1   2      117.36      148.68     93.64 o
  -9  -1   2       15.70       77.06     29.99 o
  -8  -1   2       46.46       78.21     21.77 o
  -7  -1   2      413.61      397.03     19.53 o
  -6  -1   2      131.55      145.47     11.50 o
  -5  -1   2       79.86      105.82      9.54 o
  -4  -1   2      139.92      140.72      8.48 o
  -3  -1   2      424.86      521.59     11.48 o
  -2  -1   2      196.92      188.51      5.82 o
  -1  -1   2    16549.03    15594.30    261.24 o
   0  -1   2      815.68      813.30     16.62 o
   1  -1   2    14100.13    13679.60    173.43 o
   2  -1   2     3085.60     3080.36     47.03 o
   3  -1   2     2916.09     2903.67     52.80 o
   4  -1   2     2021.57     2206.61     43.54 o
   5  -1   2      568.23      594.11     20.65 o
   6  -1   2      226.88      240.78     21.77 o
   7  -1   2        2.15       10.01     23.12 o
   8  -1   2      710.13      744.58     46.96 o
   9  -1   2      365.54      408.20     50.82 o
  10  -1   2       51.16       72.69     44.93 o
 -10   0   2      277.65      337.22     53.48 o
  -9   0   2        3.27       -7.01     35.06 o
  -8   0   2       36.28       11.94     17.02 o
  -7   0   2       90.79       97.29     16.46 o
  -6   0   2       43.74       50.92     11.34 o
  -5   0   2      550.85      517.98     16.88 o
  -4   0   2     1380.38     1497.66     28.70 o
  -3   0   2      351.80      315.22      8.94 o
  -2   0   2       48.18       39.88      4.35 o
  -1   0   2      888.98      892.93     17.41 o
   0   0   2     1236.56     1085.07     37.51 o
   1   0   2     1133.66     1048.75     27.43 o
   2   0   2       54.44       59.58      7.98 o
   3   0   2      392.11      363.99     13.64 o
   4   0   2      599.12      622.84     19.16 o
   5   0   2      498.30      474.91     20.77 o
   6   0   2      387.86      381.36     21.72 o
   7   0   2      489.73      500.65     33.18 o
   8   0   2       25.96       55.76     25.91 o
   9   0   2      272.49      293.51     47.19 o
  10   0   2     1050.96     1319.85    155.85 o
 -10   1   2      357.85      415.18     54.50 o
  -9   1   2      102.96      182.72     37.58 o
  -8   1   2       28.66       77.76     24.98 o
  -7   1   2      355.19      358.45     21.56 o
  -6   1   2      460.24      487.11     17.53 o
  -5   1   2       27.71       29.33      9.19 o
  -4   1   2      581.43      581.91     15.34 o
  -3   1   2        4.94        5.61      6.15 o
  -2   1   2     1139.84     1131.80     24.94 o
  -1   1   2      189.77      201.06      7.13 o
   0   1   2      737.76      735.22     13.64 o
   1   1   2      713.72      747.47     19.54 o
   2   1   2      344.49      305.88     12.50 o
   3   1   2       56.46       39.72      9.52 o
   4   1   2      165.60      180.23     14.57 o
   5   1   2     1643.64     1622.10     38.39 o
   6   1   2      516.62      482.45     25.59 o
   7   1   2      128.75      156.20     43.68 o
   8   1   2     1132.26     1027.41     61.11 o
   9   1   2       21.51       79.86     45.91 o
  10   1   2       89.85      -61.02     72.39 o
 -10   2   2       59.88       63.74     47.78 o
  -9   2   2      239.24      214.03     37.20 o
  -8   2   2     1592.25     1555.60     53.27 o
  -7   2   2       18.29       24.38     14.51 o
  -6   2   2      192.03      224.23     15.46 o
  -5   2   2     1935.66     2006.15     40.32 o
  -4   2   2      558.90      557.27     15.62 o
  -3   2   2      394.62      376.21     13.87 o
  -2   2   2      781.32      796.77     17.93 o
  -1   2   2      418.07      443.71     11.15 o
   0   2   2     1192.86     1191.34     22.84 o
   1   2   2     1838.98     1890.46     34.53 o
   2   2   2     6644.27     6821.01    124.65 o
   3   2   2      190.53      179.88     14.57 o
   4   2   2      789.91      836.12     25.26 o
   5   2   2        0.64       -9.43     14.72 o
   6   2   2     2569.96     2521.87     61.18 o
   7   2   2     1524.27     1374.28     53.99 o
   8   2   2      656.37      759.83     57.67 o
   9   2   2       78.58      189.59     88.96 o
 -10   3   2      467.90      416.81     87.03 o
  -9   3   2      239.85      287.20     38.60 o
  -8   3   2       33.73        9.12     26.45 o
  -7   3   2      419.76      409.27     23.58 o
  -6   3   2       97.39      113.87     13.57 o
  -5   3   2      192.58      205.98     13.67 o
  -4   3   2     6502.65     6972.74    128.24 o
  -3   3   2     2684.06     2917.96     54.36 o
  -2   3   2     2865.37     3004.41     52.25 o
  -1   3   2       32.11       53.60      5.82 o
   0   3   2        0.61       -0.53      5.12 o
   1   3   2     5266.76     5269.81     86.51 o
   2   3   2      544.81      519.18     16.28 o
   3   3   2      165.26      182.72     11.10 o
   4   3   2      894.94      853.81     27.85 o
   5   3   2     1066.52     1130.01     35.60 o
   6   3   2      307.85      280.96     31.96 o
   7   3   2       34.12       -7.87     39.91 o
   8   3   2       20.38       31.36     61.84 o
   9   3   2       58.07      -85.16     93.34 o
 -10   4   2       53.10      110.50     47.59 o
  -9   4   2       45.43       13.85     34.37 o
  -8   4   2        0.73       -6.66     26.66 o
  -7   4   2      419.39      354.46     28.92 o
  -6   4   2       35.44       37.74     17.56 o
  -5   4   2      351.64      355.94     15.99 o
  -4   4   2      554.95      590.24     20.58 o
  -3   4   2     1059.46     1096.44     25.43 o
  -2   4   2     1035.50     1029.97     22.09 o
  -1   4   2      167.88      145.16      7.66 o
   0   4   2     2895.47     2800.44     42.03 o
   1   4   2      108.13      125.46      9.48 o
   2   4   2      729.10      718.10     19.86 o
   3   4   2      998.21     1029.11     28.89 o
   4   4   2        1.41       12.13     11.25 o
   5   4   2        0.05      -12.59     15.78 o
   6   4   2        0.02      -11.04     23.66 o
   7   4   2       59.36      143.25     56.09 o
   8   4   2      513.33      590.89     73.38 o
   9   4   2        6.48        0.00      1.75 o
 -10   5   2       94.89       88.12     39.53 o
  -9   5   2      325.87      276.08     35.20 o
  -8   5   2       49.24       76.36     30.08 o
  -7   5   2      431.29      448.18     33.64 o
  -6   5   2       31.69       42.44     18.97 o
  -5   5   2      154.85      149.98     20.42 o
  -4   5   2      468.71      474.91     19.04 o
  -3   5   2       23.87       46.49     10.46 o
  -2   5   2     5943.10     6118.43     87.00 o
  -1   5   2     3034.89     3093.60     44.19 o
   0   5   2     1235.69     1188.61     21.91 o
   1   5   2       66.81       77.06      9.54 o
   2   5   2        2.38       19.32      8.96 o
   3   5   2      105.38       98.08     13.37 o
   4   5   2     1071.98     1102.59     33.41 o
   5   5   2       10.43       60.41     23.66 o
   6   5   2      596.35      581.91     41.53 o
   7   5   2       83.42       66.29     35.15 o
   8   5   2      172.87      208.26     46.63 o
 -10   6   2      365.96      415.72     57.23 o
  -9   6   2      332.57      345.53     47.26 o
  -8   6   2       38.46       14.95     42.79 o
  -7   6   2      229.83      254.52     31.69 o
  -6   6   2      650.91      624.82     46.33 o
  -5   6   2      185.51      184.88     32.76 o
  -4   6   2      508.39      508.38     25.08 o
  -3   6   2      390.43      344.55     14.74 o
  -2   6   2       60.02       74.06     10.03 o
  -1   6   2      955.30      955.72     20.47 o
   0   6   2       69.44       82.25     12.01 o
   1   6   2      941.11      981.28     22.40 o
   2   6   2      597.17      581.91     19.16 o
   3   6   2       15.35       12.78     12.11 o
   4   6   2     2831.30     2865.26     62.37 o
   5   6   2      176.04      226.21     30.66 o
   6   6   2      339.98      307.28     38.06 o
   7   6   2       17.28       77.76     37.83 o
   8   6   2       43.59       14.04     50.31 o
 -10   7   2      145.97      217.92     53.94 o
  -9   7   2      255.57      238.73     52.78 o
  -8   7   2      470.14      492.97     43.51 o
  -7   7   2      671.87      712.43     44.52 o
  -6   7   2      539.00      500.05     36.71 o
  -5   7   2      687.91      728.05     42.88 o
  -4   7   2      300.08      360.47     29.66 o
  -3   7   2      489.75      500.65     26.07 o
  -2   7   2        0.13       15.04     12.11 o
  -1   7   2     3392.11     3426.09     52.69 o
   0   7   2     2475.18     2416.63     45.56 o
   1   7   2      317.62      337.22     17.51 o
   2   7   2      931.54      953.26     26.15 o
   3   7   2      185.52      176.69     19.00 o
   4   7   2       10.53       35.81     13.62 o
   5   7   2       38.01        8.41     18.88 o
   6   7   2       61.33        4.54     29.06 o
   7   7   2      187.06      126.35     48.52 o
  -9   8   2      915.89      879.54     67.54 o
  -8   8   2       13.25       12.31     35.11 o
  -7   8   2      265.47      166.63     48.54 o
  -6   8   2      285.15      307.28     45.03 o
  -5   8   2      875.06      894.53     48.31 o
  -4   8   2      770.98      778.94     48.78 o
  -3   8   2      199.29      169.03     22.03 o
  -2   8   2     3267.03     3164.70     71.50 o
  -1   8   2        3.82       -8.96     19.33 o
   0   8   2      402.56      446.50     22.95 o
   1   8   2       29.69       43.47     17.63 o
   2   8   2       23.21       16.95     16.46 o
   3   8   2       68.85       94.69     18.04 o
   4   8   2       12.33       65.23     25.01 o
   5   8   2        5.94       62.47     31.60 o
   6   8   2      305.06      322.78     56.15 o
   7   8   2       52.07       50.17     43.89 o
  -9   9   2        3.78      -25.72     52.36 o
  -8   9   2       40.45       52.45     62.51 o
  -7   9   2      426.26      364.50     68.75 o
  -6   9   2      507.21      483.61     51.24 o
  -5   9   2       43.34       61.23     41.86 o
  -4   9   2     1348.01     1358.62     49.78 o
  -3   9   2     1221.32     1226.33     49.15 o
  -2   9   2      200.68      192.89     30.15 o
  -1   9   2        2.43       42.26     18.07 o
   0   9   2      109.70      120.46     24.12 o
   1   9   2       23.13       48.87     24.24 o
   2   9   2      294.83      329.97     25.98 o
   3   9   2      286.28      314.75     25.36 o
   4   9   2        9.40       88.12     37.78 o
   5   9   2       44.94       74.97     51.59 o
   6   9   2        7.63       65.65     57.72 o
  -8  10   2     1883.07     2028.74    107.35 o
  -7  10   2      290.07      306.81     68.19 o
  -6  10   2      463.34      500.05     50.92 o
  -5  10   2       97.14      125.75     42.16 o
  -4  10   2        0.08       -5.61     28.05 o
  -3  10   2      308.11      331.90     39.07 o
  -2  10   2      122.71      146.75     27.59 o
  -1  10   2        4.11       38.56     28.45 o
   0  10   2      163.88      106.65     30.90 o
   1  10   2      280.85      280.50     28.38 o
   2  10   2       45.34       56.95     24.79 o
   3  10   2        4.70       52.64     36.88 o
   4  10   2        4.02       11.04     56.41 o
   5  10   2        0.05       57.76     48.29 o
  -7  11   2      164.83      170.77     59.86 o
  -6  11   2      130.73      179.88     66.77 o
  -5  11   2        0.22       12.31     52.67 o
  -4  11   2       66.55      136.99     36.88 o
  -3  11   2       74.08      208.65     40.16 o
  -2  11   2       71.71      120.76     39.58 o
  -1  11   2      276.79      280.06     30.13 o
   0  11   2      163.33      170.77     37.37 o
   1  11   2        0.75       86.63     33.52 o
   2  11   2       21.19      103.93     28.08 o
   3  11   2      148.65      174.24     49.29 o
   4  11   2      212.31      427.67     80.49 o
  -6  12   2      277.53      241.18     55.51 o
  -5  12   2       41.94      -47.77     64.42 o
  -4  12   2      447.08      576.18     53.39 o
  -3  12   2      100.77      114.73     42.82 o
  -2  12   2      234.89      228.61     41.63 o
  -1  12   2        1.07       52.25     42.88 o
   0  12   2      154.54      204.46     39.37 o
   1  12   2       30.52       57.14     30.22 o
   2  12   2        1.56       12.78     45.72 o
  -4  13   2        4.17       65.65     43.98 o
  -3  13   2       92.73       71.13     47.57 o
  -2  13   2       93.02      109.12     50.62 o
  -1  13   2      102.68      188.86     49.85 o
   0  13   2       11.63        0.35     58.39 o
   0 -14   3        0.43      -31.96     59.88 o
   1 -14   3       16.83       -2.96     58.88 o
   2 -14   3      166.55      235.06     54.81 o
   3 -14   3       27.90       39.39     52.34 o
  -3 -13   3        6.58       -0.18     71.31 o
  -2 -13   3       14.22       23.87     56.79 o
  -1 -13   3       77.46       48.50     40.56 o
   0 -13   3        0.03       39.39     44.37 o
   1 -13   3      117.35      118.15     35.11 o
   2 -13   3       42.51       60.41     47.75 o
   3 -13   3      103.23      160.53     41.26 o
   4 -13   3       21.32       47.77     44.47 o
   5 -13   3      265.18      297.61     62.12 o
  -4 -12   3        5.23       43.12     45.56 o
  -3 -12   3       47.57       77.06     46.71 o
  -2 -12   3      190.60      343.08     54.45 o
  -1 -12   3       99.55      109.96     49.69 o
   0 -12   3      382.45      332.86     41.07 o
   1 -12   3     2936.75     2801.84     84.10 o
   2 -12   3      307.85      263.04     46.38 o
   3 -12   3       53.76      140.09     49.20 o
   4 -12   3      228.85      185.60     39.32 o
   5 -12   3        0.67        8.55     61.60 o
   6 -12   3       22.11       43.82     51.71 o
  -5 -11   3      115.33       88.36     34.09 o
  -4 -11   3      111.54       71.57     41.23 o
  -3 -11   3       70.29      151.28     40.72 o
  -2 -11   3      185.09      156.20     37.07 o
  -1 -11   3      958.69     1051.32     45.51 o
   0 -11   3      167.78      128.14     31.17 o
   1 -11   3      169.97      158.87     27.36 o
   2 -11   3      756.10      723.77     43.45 o
   3 -11   3      270.85      185.97     33.59 o
   4 -11   3       17.53       36.60     35.25 o
   5 -11   3      244.71      189.23     49.17 o
   6 -11   3      407.26      354.45     54.34 o
   7 -11   3      823.23      706.07     64.03 o
  -6 -10   3      109.68      234.64     58.81 o
  -5 -10   3      785.98      668.59     47.24 o
  -4 -10   3        8.77        0.18     26.78 o
  -3 -10   3      638.32      609.05     37.90 o
  -2 -10   3      811.04      827.70     33.52 o
  -1 -10   3      162.89      178.11     18.72 o
   0 -10   3       11.70       38.72     17.14 o
   1 -10   3      191.51      198.08     20.12 o
   2 -10   3      812.88      828.48     37.35 o
   3 -10   3     2815.46     2708.73     78.55 o
   4 -10   3      162.26      209.03     33.69 o
   5 -10   3      343.30      362.47     45.87 o
   6 -10   3        1.41       73.38     54.45 o
   7 -10   3      111.25      151.28     42.67 o
   8 -10   3        0.99       -7.73     71.05 o
  -7  -9   3     1143.89     1324.67    146.49 o
  -6  -9   3      231.30      294.87     39.11 o
  -5  -9   3        0.36       11.04     28.61 o
  -4  -9   3      313.70      287.20     34.11 o
  -3  -9   3      342.19      324.69     30.54 o
  -2  -9   3       33.06       38.23     15.06 o
  -1  -9   3      104.59       94.95     12.90 o
   0  -9   3      656.55      599.93     22.05 o
   1  -9   3      875.44      864.67     26.47 o
   2  -9   3      462.56      465.15     27.98 o
   3  -9   3     2911.94     2863.86     73.69 o
   4  -9   3      853.25      907.23     44.66 o
   5  -9   3      323.71      374.16     45.07 o
   6  -9   3       95.67      134.52     59.58 o
   7  -9   3      333.94      257.48     50.13 o
   8  -9   3        0.67       -5.61     66.84 o
  -8  -8   3      126.22       77.76    111.38 o
  -7  -8   3      518.41      567.31     70.01 o
  -6  -8   3      193.70      131.15     31.83 o
  -5  -8   3       58.31       29.61     28.54 o
  -4  -8   3       10.42       87.36     35.88 o
  -3  -8   3       50.30       65.23     17.11 o
  -2  -8   3      271.24      266.06     11.24 o
  -1  -8   3      673.49      637.46     17.39 o
   0  -8   3       53.73       57.76     10.46 o
   1  -8   3     1058.45      997.09     24.24 o
   2  -8   3     1463.54     1276.92     32.17 o
   3  -8   3      148.98      170.77     23.52 o
   4  -8   3      262.22      288.09     29.66 o
   5  -8   3     1186.74     1160.48     55.94 o
   6  -8   3       80.10       81.53     28.70 o
   7  -8   3        0.52      138.53     48.63 o
   8  -8   3       24.12       64.80     43.49 o
   9  -8   3        0.45       44.00     64.63 o
  -8  -7   3       95.31      216.36    118.41 o
  -7  -7   3       25.30       22.96     27.42 o
  -6  -7   3      689.43      665.17     34.83 o
  -5  -7   3     2662.03     2438.80     73.24 o
  -4  -7   3      533.02      520.39     25.36 o
  -3  -7   3     1140.94     1150.57     29.64 o
  -2  -7   3      155.52      149.01      8.73 o
  -1  -7   3      110.24      110.78      8.64 o
   0  -7   3      904.01      912.83     20.81 o
   1  -7   3     1137.54     1139.83     23.24 o
   2  -7   3       98.06      126.65     12.22 o
   3  -7   3        1.29       25.45     14.57 o
   4  -7   3      236.27      264.34     32.29 o
   5  -7   3     1168.16     1218.94     56.39 o
   6  -7   3      754.00      696.96     39.14 o
   7  -7   3      544.14      513.76     42.02 o
   8  -7   3        3.69      -12.97     34.15 o
   9  -7   3      589.54      578.72     63.07 o
  -9  -6   3        0.16      -30.62     83.23 o
  -8  -6   3      142.89      264.34     61.14 o
  -7  -6   3      880.77      841.48     43.02 o
  -6  -6   3     1475.04     1397.94     47.52 o
  -5  -6   3     2868.50     2728.05     66.38 o
  -4  -6   3     2527.94     2535.19     58.67 o
  -3  -6   3       53.41       53.03     14.46 o
  -2  -6   3       62.31       52.06      5.35 o
  -1  -6   3     1391.40     1436.82     24.08 o
   0  -6   3      585.86      575.53     14.62 o
   1  -6   3      158.82      210.17     11.13 o
   2  -6   3      336.69      396.51     15.29 o
   3  -6   3      422.26      426.04     18.04 o
   4  -6   3     1338.44     1269.37     51.89 o
   5  -6   3      848.98      809.53     38.42 o
   6  -6   3      227.69      232.63     28.27 o
   7  -6   3      914.90      897.70     46.80 o
   8  -6   3        0.05       33.48     38.46 o
   9  -6   3      172.97      215.59     52.48 o
  -9  -5   3      465.54      481.87     90.68 o
  -8  -5   3       16.82       38.88     24.61 o
  -7  -5   3      461.55      493.57     32.94 o
  -6  -5   3      407.85      353.95     24.42 o
  -5  -5   3        9.91       19.32     15.60 o
  -4  -5   3        0.17        4.54     12.08 o
  -3  -5   3     1253.99     1361.55     33.22 o
  -2  -5   3     2419.66     2470.28     38.16 o
  -1  -5   3      680.27      703.27     13.34 o
   0  -5   3      139.67      158.53      7.66 o
   1  -5   3      356.60      308.21     10.22 o
   2  -5   3      470.46      461.17     15.36 o
   3  -5   3      228.52      184.88     11.88 o
   4  -5   3      447.44      420.05     19.00 o
   5  -5   3     1110.43     1144.30     43.89 o
   6  -5   3       34.06       33.16     24.24 o
   7  -5   3       17.57        8.41     29.64 o
   8  -5   3      499.28      461.17     41.51 o
   9  -5   3       89.37      266.49     47.98 o
  10  -5   3       13.09       39.21    106.12 o
  -9  -4   3       84.41      394.93     74.73 o
  -8  -4   3       19.32       31.36     24.91 o
  -7  -4   3      522.73      402.87     25.50 o
  -6  -4   3       27.87       37.74      7.15 o
  -5  -4   3      110.24       96.51     14.30 o
  -4  -4   3     2511.15     2572.67     49.69 o
  -3  -4   3      114.80      111.63     10.08 o
  -2  -4   3      226.48      207.88      7.26 o
  -1  -4   3      383.22      398.63      8.99 o
   0  -4   3        3.00        3.84      5.24 o
   1  -4   3      195.94      236.27      9.36 o
   2  -4   3     2388.39     2438.80     40.54 o
   3  -4   3     1214.89     1164.09     27.10 o
   4  -4   3     1642.24     1606.13     33.95 o
   5  -4   3       56.96       81.05     18.13 o
   6  -4   3      493.02      461.17     27.87 o
   7  -4   3        0.09       24.12     24.98 o
   8  -4   3      827.61      773.03     62.58 o
   9  -4   3      141.73      117.58     63.74 o
  10  -4   3      116.39      120.76     72.17 o
 -10  -3   3      171.10      400.73    127.75 o
  -9  -3   3      166.91      119.88     44.65 o
  -8  -3   3       13.33       27.21     21.54 o
  -7  -3   3        5.92        7.73     18.11 o
  -6  -3   3       32.49       26.52      9.82 o
  -5  -3   3      270.03      258.34      9.36 o
  -4  -3   3      934.23     1046.17     21.42 o
  -3  -3   3      808.65      834.58     17.60 o
  -2  -3   3     1236.35     1319.85     21.16 o
  -1  -3   3     1132.10     1144.30     18.81 o
   0  -3   3      422.10      392.83      8.92 o
   1  -3   3     1114.08     1047.03     20.56 o
   2  -3   3    12470.42    12670.70    178.83 o
   3  -3   3     1874.95     2086.40     38.70 o
   4  -3   3       44.04       34.87     10.78 o
   5  -3   3      185.04      180.95     16.74 o
   6  -3   3      893.25      823.15     37.23 o
   7  -3   3      731.82      773.77     51.55 o
   8  -3   3       35.66       80.58     47.78 o
   9  -3   3      191.21      241.18     56.74 o
  10  -3   3      706.17      464.59     77.62 o
 -10  -2   3        0.63       57.36    103.88 o
  -9  -2   3       31.05       -8.26     56.15 o
  -8  -2   3      802.49      772.29     45.63 o
  -7  -2   3        0.62        1.75     14.20 o
  -6  -2   3      614.69      587.68     17.97 o
  -5  -2   3      116.28      121.34      9.04 o
  -4  -2   3       38.91       47.03      5.82 o
  -3  -2   3      110.88      129.94      7.85 o
  -2  -2   3      146.87      169.38      6.56 o
  -1  -2   3       22.55       20.14      3.33 o
   0  -2   3     3499.49     3315.41     51.83 o
   1  -2   3     5286.27     5335.37     79.30 o
   2  -2   3       78.49      104.19      8.38 o
   3  -2   3     3407.39     3504.02     62.70 o
   4  -2   3      788.23      775.98     21.39 o
   5  -2   3     1205.29     1170.43     30.80 o
   6  -2   3      103.19      116.15     26.82 o
   7  -2   3      620.09      595.39     47.82 o
   8  -2   3     2855.49     2984.13    109.94 o
   9  -2   3       20.90        2.61     56.93 o
  10  -2   3      101.22       54.97     52.22 o
 -10  -1   3      372.54      450.99    121.46 o
  -9  -1   3        2.33        2.79     30.75 o
  -8  -1   3     1941.78     1683.46     51.06 o
  -7  -1   3      212.88      199.94     16.48 o
  -6  -1   3     1450.55     1507.94     30.85 o
  -5  -1   3      870.32      860.80     20.98 o
  -4  -1   3      457.60      467.45     13.16 o
  -3  -1   3      394.32      415.18     10.25 o
  -2  -1   3     1637.24     1513.07     28.84 o
  -1  -1   3     1413.39     1275.03     22.70 o
   0  -1   3      745.04      696.96     14.67 o
   1  -1   3     1497.42     1556.65     28.20 o
   2  -1   3     2425.73     2500.64     43.70 o
   3  -1   3     2774.97     2694.95     50.87 o
   4  -1   3      230.61      202.95     12.83 o
   5  -1   3      164.16      213.64     15.48 o
   6  -1   3      873.81      881.89     39.32 o
   7  -1   3     1093.91     1047.89     52.29 o
   8  -1   3      358.50      347.51     47.89 o
   9  -1   3      394.45      346.02     37.93 o
  10  -1   3        2.25       -3.16     53.74 o
 -10   0   3      337.82      374.67     53.31 o
  -9   0   3      800.75      830.00     44.24 o
  -8   0   3      399.32      390.72     24.08 o
  -7   0   3      470.04      508.38     23.28 o
  -6   0   3     1001.19     1057.33     25.84 o
  -5   0   3       40.04       53.99      7.98 o
  -4   0   3     1013.79     1004.63     20.98 o
  -3   0   3     1032.37      990.41     18.34 o
  -2   0   3       18.41       27.91      4.19 o
  -1   0   3        1.74        2.79      6.63 o
   0   0   3       96.25       90.36      5.03 o
   1   0   3     5245.08     5094.45    137.97 o
   2   0   3     1950.61     1701.98     43.70 o
   3   0   3      148.76      167.31     11.64 o
   4   0   3     2358.67     2339.15     46.10 o
   5   0   3     2708.26     2839.81     55.02 o
   6   0   3        7.19       -5.80     19.84 o
   7   0   3      182.78      222.25     35.13 o
   8   0   3       15.76        1.58     50.55 o
   9   0   3       83.76      124.28     68.49 o
 -10   1   3        0.12       50.55     42.17 o
  -9   1   3      186.07      152.92     35.36 o
  -8   1   3      249.98      242.43     22.26 o
  -7   1   3      441.59      453.25     21.42 o
  -6   1   3      281.69      292.61     14.95 o
  -5   1   3      473.02      507.19     15.51 o
  -4   1   3      185.78      163.91      9.83 o
  -3   1   3      895.59      849.95     19.30 o
  -2   1   3      808.77      724.49     17.81 o
  -1   1   3      165.13      189.23      8.01 o
   0   1   3     7929.31     7242.86    121.69 o
   1   1   3     9770.69     9056.79    219.24 o
   2   1   3       69.91       64.58      7.87 o
   3   1   3     2513.73     2403.62     50.62 o
   4   1   3       84.98       80.34     15.67 o
   5   1   3      112.78      120.46     18.32 o
   6   1   3        2.01       28.19     20.11 o
   7   1   3       17.87       80.81     46.42 o
   8   1   3      216.80      153.91     52.24 o
   9   1   3        0.51      -13.64     79.72 o
 -10   2   3       16.42       22.47     45.05 o
  -9   2   3        0.13      -14.95     34.09 o
  -8   2   3       31.82       21.72     18.88 o
  -7   2   3      165.23      151.28     19.54 o
  -6   2   3      165.61      163.23     11.83 o
  -5   2   3     2184.17     2318.71     43.35 o
  -4   2   3     2872.12     2889.42     52.66 o
  -3   2   3      881.91      921.64     23.31 o
  -2   2   3      338.64      291.70      9.96 o
  -1   2   3     6054.30     6089.45     95.04 o
   0   2   3       82.23       64.16      6.36 o
   1   2   3       47.97       42.26      6.21 o
   2   2   3      214.22      225.02     11.11 o
   3   2   3     1418.59     1441.83     38.21 o
   4   2   3     1041.15     1085.94     32.29 o
   5   2   3        5.74        2.96     17.14 o
   6   2   3     1460.30     1470.13     46.70 o
   7   2   3      330.77      381.36     42.91 o
   8   2   3      122.15      123.68     59.49 o
   9   2   3        1.02     -106.10     85.10 o
 -10   3   3       91.05       15.04     76.22 o
  -9   3   3      145.35      126.65     35.46 o
  -8   3   3      250.32      266.93     25.52 o
  -7   3   3       67.19       75.90     17.07 o
  -6   3   3      869.95      863.13     25.68 o
  -5   3   3      145.07      147.72     12.24 o
  -4   3   3      472.68      452.67     17.46 o
  -3   3   3     3514.56     3640.12     63.91 o
  -2   3   3      826.13      896.10     21.40 o
  -1   3   3      196.53      215.20      8.55 o
   0   3   3       40.30       36.93      5.96 o
   1   3   3      187.41      178.81     10.27 o
   2   3   3     1974.24     2088.81     39.93 o
   3   3   3     1641.79     1633.85     36.39 o
   4   3   3       96.86      151.61     18.58 o
   5   3   3      431.90      453.25     34.39 o
   6   3   3      288.01      296.24     30.99 o
   7   3   3       51.32       13.85     41.58 o
   8   3   3      147.00      230.61     57.50 o
   9   3   3      330.20      382.92     75.66 o
 -10   4   3      176.54      232.22     45.59 o
  -9   4   3        0.02       -1.58     30.20 o
  -8   4   3      345.93      347.01     34.53 o
  -7   4   3     1285.18     1260.88     40.44 o
  -6   4   3      185.14      174.24     17.83 o
  -5   4   3      260.58      265.20     16.39 o
  -4   4   3        1.34        3.84      9.08 o
  -3   4   3       32.05       31.06      9.29 o
  -2   4   3     1343.20     1445.87     26.17 o
  -1   4   3        2.64        9.12      6.47 o
   0   4   3     1657.02     1619.96     27.71 o
   1   4   3        0.11       -2.44      8.73 o
   2   4   3     2447.02     2513.91     50.45 o
   3   4   3        9.09       32.11     13.81 o
   4   4   3       40.89       82.49     17.79 o
   5   4   3       45.27       47.94     19.07 o
   6   4   3       33.44       79.86     26.03 o
   7   4   3      850.41      874.84     72.06 o
   8   4   3       15.44       70.68     91.71 o
 -10   5   3      338.80      310.07     51.29 o
  -9   5   3      962.75      945.11     58.62 o
  -8   5   3      123.79      119.30     28.34 o
  -7   5   3      531.85      618.88     34.92 o
  -6   5   3       94.85       86.63     18.98 o
  -5   5   3        1.04       -9.43     18.21 o
  -4   5   3      104.87      137.92     13.99 o
  -3   5   3      316.15      344.55     17.69 o
  -2   5   3     2095.44     1994.30     33.11 o
  -1   5   3     1191.21     1165.89     25.31 o
   0   5   3     1202.77     1186.79     23.72 o
   1   5   3      225.30      262.62     15.88 o
   2   5   3      328.69      355.94     16.49 o
   3   5   3        9.38       36.60     16.67 o
   4   5   3       88.54      121.63     18.98 o
   5   5   3      692.77      642.83     30.20 o
   6   5   3       53.81       67.38     34.57 o
   7   5   3       20.06       56.36     33.20 o
   8   5   3        0.34       11.94     36.51 o
 -10   6   3        1.32       66.73     50.19 o
  -9   6   3        1.07        1.58     38.79 o
  -8   6   3        0.38       44.70     30.62 o
  -7   6   3      909.62      817.84     41.65 o
  -6   6   3      456.49      548.55     44.65 o
  -5   6   3       92.52      117.01     27.21 o
  -4   6   3      226.65      232.63     21.40 o
  -3   6   3     1182.53     1085.94     30.54 o
  -2   6   3      178.01      190.68     11.71 o
  -1   6   3      385.67      379.82     14.97 o
   0   6   3      152.38      171.45     11.10 o
   1   6   3      151.92      144.19     13.36 o
   2   6   3       61.65       75.90     14.30 o
   3   6   3      358.52      352.46     21.88 o
   4   6   3      218.46      245.74     27.40 o
   5   6   3      101.58      125.75     38.90 o
   6   6   3       19.43       52.64     30.55 o
   7   6   3       35.49       41.40     51.80 o
 -10   7   3      138.58       57.14     61.86 o
  -9   7   3        8.16      -14.34     45.52 o
  -8   7   3     1701.14     1717.30     62.54 o
  -7   7   3       56.46       33.78     24.16 o
  -6   7   3      781.72      774.50     50.12 o
  -5   7   3     1191.60     1184.96     52.87 o
  -4   7   3      163.83      204.07     32.90 o
  -3   7   3       18.78       39.88     18.23 o
  -2   7   3        9.19       -8.26     14.53 o
  -1   7   3        9.83       18.18     14.67 o
   0   7   3      124.91      126.95     15.22 o
   1   7   3      232.12      202.95     15.85 o
   2   7   3       62.32       75.90     18.69 o
   3   7   3       30.42        8.03     16.06 o
   4   7   3        1.59       41.40     24.03 o
   5   7   3        5.56       26.12     23.54 o
   6   7   3      443.60      510.76     52.06 o
   7   7   3      226.26      173.19     51.22 o
  -9   8   3      602.92      618.88     59.28 o
  -8   8   3      286.23      199.57     47.50 o
  -7   8   3       19.87      -16.09     36.76 o
  -6   8   3      375.80      380.85     48.06 o
  -5   8   3        9.55       10.01     37.20 o
  -4   8   3       14.87        4.21     23.86 o
  -3   8   3       70.31       86.87     22.70 o
  -2   8   3       18.64       13.85     17.14 o
  -1   8   3      100.22       93.68     21.79 o
   0   8   3       51.98       51.11     15.34 o
   1   8   3       19.53       24.65     20.51 o
   2   8   3      121.44      143.88     21.28 o
   3   8   3      542.96      542.98     33.32 o
   4   8   3       29.00       96.76     29.17 o
   5   8   3      620.02      626.16     49.69 o
   6   8   3       92.06      109.40     47.64 o
  -9   9   3      281.23      376.73     83.77 o
  -8   9   3      397.56      450.43     69.68 o
  -7   9   3        1.84      -33.48     43.51 o
  -6   9   3       90.68       39.21     47.75 o
  -5   9   3      108.78       79.86     31.96 o
  -4   9   3      683.26      523.42     45.44 o
  -3   9   3       49.40       28.61     21.53 o
  -2   9   3      306.59      314.28     28.17 o
  -1   9   3       78.83       78.46     25.33 o
   0   9   3      125.55      111.91     24.08 o
   1   9   3      279.61      261.76     26.14 o
   2   9   3       21.74       36.29     25.21 o
   3   9   3      333.23      359.45     31.13 o
   4   9   3      179.09      131.15     37.60 o
   5   9   3       56.81      128.44     49.82 o
  -8  10   3        6.71      -45.77     58.76 o
  -7  10   3        0.14      -11.76     59.48 o
  -6  10   3       37.66      112.75     44.98 o
  -5  10   3        8.60       -8.96     40.33 o
  -4  10   3       25.17       39.88     48.33 o
  -3  10   3      482.16      413.56     38.77 o
  -2  10   3        7.79       15.04     25.79 o
  -1  10   3      369.45      415.72     33.48 o
   0  10   3      509.87      494.14     41.21 o
   1  10   3      865.26      934.56     42.09 o
   2  10   3      783.34      853.81     41.79 o
   3  10   3       43.77       65.65     22.74 o
   4  10   3       62.48       81.77     50.29 o
  -7  11   3      227.47      264.76     53.87 o
  -6  11   3       33.62       23.61     55.85 o
  -5  11   3       94.49       84.91     43.93 o
  -4  11   3       11.61       61.02     33.52 o
  -3  11   3       96.41      131.15     36.39 o
  -2  11   3       36.35       78.21     45.66 o
  -1  11   3      170.71      183.44     33.36 o
   0  11   3      112.57      123.09     38.49 o
   1  11   3        1.74       36.60     33.81 o
   2  11   3        6.72       15.04     32.57 o
   3  11   3       12.63      112.75     52.87 o
  -6  12   3       53.44        4.72     51.29 o
  -5  12   3      514.01      611.66     68.77 o
  -4  12   3      206.15      177.39     52.20 o
  -3  12   3       29.20      -20.39     50.33 o
  -2  12   3      277.85      346.51     48.31 o
  -1  12   3      211.61      238.73     42.96 o
   0  12   3       32.83       20.98     45.00 o
   1  12   3      145.82      212.49     43.23 o
   2  12   3        1.68       62.05     74.04 o
  -3  13   3      156.01       62.47     48.98 o
  -2  13   3      192.58      187.77     41.74 o
  -1  13   3       28.93        1.38     37.85 o
   0 -14   4      885.11      882.68     77.88 o
   1 -14   4       15.38       -6.80     50.55 o
   2 -14   4       61.01      158.20     53.29 o
   3 -14   4      184.45      199.94     55.79 o
  -3 -13   4       66.48       69.80     41.60 o
  -2 -13   4      694.55      638.81     70.27 o
  -1 -13   4       22.56       30.92     46.82 o
   0 -13   4      207.05      265.64     60.42 o
   1 -13   4        0.39        3.16     42.00 o
   2 -13   4        5.89      141.67     48.54 o
   3 -13   4      699.37      747.47     54.29 o
   4 -13   4      252.62      210.56     45.72 o
   5 -13   4      391.54      436.49     70.26 o
  -4 -12   4      347.88      391.25     61.81 o
  -3 -12   4       53.56       15.57     38.55 o
  -2 -12   4      199.06      217.54     41.00 o
  -1 -12   4       34.51       -4.54     31.83 o
   0 -12   4       18.19       21.96     28.41 o
   1 -12   4     3373.18     3297.14     94.27 o
   2 -12   4      119.04      104.19     34.60 o
   3 -12   4       67.73      169.03     40.28 o
   4 -12   4       27.30       29.75     38.86 o
   5 -12   4        0.95       10.87     65.38 o
   6 -12   4        0.25      -41.40     56.39 o
  -5 -11   4       64.88       88.61     85.75 o
  -4 -11   4       11.20       41.07     35.64 o
  -3 -11   4       11.68      -46.14     31.46 o
  -2 -11   4        1.49      -32.11     28.96 o
  -1 -11   4      633.63      630.80     35.92 o
   0 -11   4       71.28      129.05     25.87 o
   1 -11   4      594.09      552.90     35.50 o
   2 -11   4      904.62      995.42     50.96 o
   3 -11   4       15.71       37.74     37.09 o
   4 -11   4      298.25      267.35     35.93 o
   5 -11   4      241.08      283.16     62.82 o
   6 -11   4       34.92       28.33     64.82 o
   7 -11   4       14.34       67.59     60.74 o
  -6 -10   4       11.16       -3.33    125.49 o
  -5 -10   4       36.34       74.74     31.13 o
  -4 -10   4        1.40       27.21     26.38 o
  -3 -10   4      353.39      399.68     34.41 o
  -2 -10   4      454.10      445.38     24.59 o
  -1 -10   4      595.11      564.79     23.91 o
   0 -10   4      662.70      667.23     26.68 o
   1 -10   4        0.29        8.96     26.15 o
   2 -10   4       27.05       24.00     22.05 o
   3 -10   4      310.63      317.57     32.10 o
   4 -10   4        0.10       43.82     35.41 o
   5 -10   4        6.11       54.78     38.60 o
   6 -10   4       12.61      -28.05     53.01 o
   7 -10   4       56.89      174.24     80.04 o
   8 -10   4        7.98      118.44     76.37 o
  -7  -9   4     1775.77     1906.60    181.53 o
  -6  -9   4      356.85      373.65     68.59 o
  -5  -9   4      274.95      310.54     33.60 o
  -4  -9   4      443.43      490.04     36.34 o
  -3  -9   4      327.98      349.48     23.26 o
  -2  -9   4      436.32      484.19     16.90 o
  -1  -9   4      225.70      242.43     15.25 o
   0  -9   4        1.14       -9.43     13.09 o
   1  -9   4       22.72        4.54     15.41 o
   2  -9   4      478.83      488.87     26.92 o
   3  -9   4       38.92       31.66     18.62 o
   4  -9   4      789.42      800.52     41.95 o
   5  -9   4       51.84       33.94     43.19 o
   6  -9   4      396.18      375.19     37.44 o
   7  -9   4      124.11      121.34     35.88 o
   8  -9   4      375.38      400.73     79.51 o
  -8  -8   4      508.51      349.48    129.21 o
  -7  -8   4      558.83      692.08     66.17 o
  -6  -8   4     1367.35     1105.22     51.94 o
  -5  -8   4      609.53      624.82     39.05 o
  -4  -8   4     1144.58     1099.95     37.76 o
  -3  -8   4      614.13      583.82     23.03 o
  -2  -8   4       20.03       15.04      8.43 o
  -1  -8   4       46.75       54.59      9.78 o
   0  -8   4       46.67       56.16     11.11 o
   1  -8   4      762.10      749.65     22.47 o
   2  -8   4      441.92      441.49     20.04 o
   3  -8   4     1207.39     1068.57     43.28 o
   4  -8   4      420.30      402.33     31.34 o
   5  -8   4     1138.89     1005.47     51.22 o
   6  -8   4      145.33      239.96     35.27 o
   7  -8   4       39.71      109.68     43.54 o
   8  -8   4       87.31      111.91     42.58 o
   9  -8   4      232.29      216.36     53.36 o
  -8  -7   4       14.20      122.21    142.27 o
  -7  -7   4      221.25      204.46     61.33 o
  -6  -7   4       92.63       87.36     22.03 o
  -5  -7   4        7.80       33.16     18.91 o
  -4  -7   4      678.48      685.82     30.52 o
  -3  -7   4        8.61        8.26     13.32 o
  -2  -7   4        0.83        6.66      6.63 o
  -1  -7   4       18.06       45.77      7.89 o
   0  -7   4       12.62       14.34      8.92 o
   1  -7   4        1.85       18.05      9.45 o
   2  -7   4     1144.73     1100.82     24.59 o
   3  -7   4      244.53      287.65     23.80 o
   4  -7   4     1447.37     1414.82     55.78 o
   5  -7   4      269.79      320.89     37.00 o
   6  -7   4     1519.74     1578.67     55.76 o
   7  -7   4      118.04      126.95     41.77 o
   8  -7   4      298.64      298.06     49.84 o
   9  -7   4       37.46       94.95     61.40 o
  -9  -6   4      207.15      207.12     85.75 o
  -8  -6   4       35.28       83.70     74.13 o
  -7  -6   4      142.98      119.60     23.75 o
  -6  -6   4      314.94      259.62     25.59 o
  -5  -6   4      194.71      188.14     20.33 o
  -4  -6   4      392.77      376.21     19.51 o
  -3  -6   4      319.81      317.57     15.57 o
  -2  -6   4        2.84       -1.38      6.45 o
  -1  -6   4       18.31       29.47      6.91 o
   0  -6   4     1354.76     1370.35     25.49 o
   1  -6   4       28.07       10.69      9.27 o
   2  -6   4     2830.23     2789.24     48.94 o
   3  -6   4      382.57      343.57     17.67 o
   4  -6   4     1597.09     1528.57     57.97 o
   5  -6   4       73.88       97.29     28.47 o
   6  -6   4      316.92      266.49     28.54 o
   7  -6   4     1329.29     1295.92     50.52 o
   8  -6   4      216.82      257.48     42.49 o
   9  -6   4      804.81      822.39     92.64 o
  -9  -5   4       30.44      103.93     77.20 o
  -8  -5   4      248.32      146.12     42.25 o
  -7  -5   4       22.60       36.44     25.57 o
  -6  -5   4      628.23      644.84     26.89 o
  -5  -5   4       25.21        7.01     12.83 o
  -4  -5   4       24.19       42.60     11.41 o
  -3  -5   4       78.36       72.47     12.17 o
  -2  -5   4       79.41       70.68      6.45 o
  -1  -5   4      374.57      381.36      9.83 o
   0  -5   4     1078.26     1070.29     20.79 o
   1  -5   4     4380.04     4611.30     64.73 o
   2  -5   4     1146.38     1304.51     29.64 o
   3  -5   4     2624.98     2751.61     52.78 o
   4  -5   4      407.03      460.59     25.00 o
   5  -5   4      312.58      309.14     35.39 o
   6  -5   4      174.23      186.33     35.78 o
   7  -5   4      106.03       65.87     41.26 o
   8  -5   4     1249.28     1310.26     80.51 o
   9  -5   4       86.14       59.98     96.39 o
  -9  -4   4       47.10       55.16     67.66 o
  -8  -4   4      369.17      326.60     58.39 o
  -7  -4   4      503.15      477.81     30.68 o
  -6  -4   4       94.55      105.28     13.59 o
  -5  -4   4       62.65       75.43     11.95 o
  -4  -4   4       28.32       32.57      9.68 o
  -3  -4   4      167.18      186.33      6.87 o
  -2  -4   4     1705.81     1737.11     27.59 o
  -1  -4   4       67.86       60.41      5.77 o
   0  -4   4       31.50       25.57      5.77 o
   1  -4   4     1113.44     1159.58     23.44 o
   2  -4   4      241.19      233.43     11.32 o
   3  -4   4      510.32      472.62     15.55 o
   4  -4   4      695.48      695.57     20.95 o
   5  -4   4      282.24      305.88     22.70 o
   6  -4   4     1913.15     1906.60     61.28 o
   7  -4   4      498.40      447.06     42.54 o
   8  -4   4        2.68      -53.48     35.65 o
   9  -4   4      114.17      252.00     50.87 o
 -10  -3   4      242.28      265.64    123.00 o
  -9  -3   4      535.91      614.94     66.98 o
  -8  -3   4      301.69      381.89     48.64 o
  -7  -3   4       16.04       29.03     14.41 o
  -6  -3   4      178.98      218.32     10.57 o
  -5  -3   4        8.85       10.69      7.01 o
  -4  -3   4     2254.89     2408.81     42.89 o
  -3  -3   4      286.24      253.26     10.11 o
  -2  -3   4       72.49       81.77      6.22 o
  -1  -3   4      435.93      418.42      9.20 o
   0  -3   4      378.51      386.55     10.41 o
   1  -3   4      501.10      478.96     13.90 o
   2  -3   4      922.15      880.33     19.63 o
   3  -3   4     2249.85     2453.21     43.28 o
   4  -3   4      347.38      295.33     15.02 o
   5  -3   4     1038.16     1066.84     41.51 o
   6  -3   4      150.08      102.32     30.27 o
   7  -3   4      247.02      224.62     35.32 o
   8  -3   4       87.39       66.52     52.25 o
   9  -3   4        0.09       54.78     47.63 o
 -10  -2   4        0.80       65.02    113.80 o
  -9  -2   4      282.19      257.06     47.56 o
  -8  -2   4      345.62      358.96     34.11 o
  -7  -2   4       58.23       60.60     11.95 o
  -6  -2   4       64.82       78.69     10.57 o
  -5  -2   4      626.55      651.59     17.58 o
  -4  -2   4      144.04      152.92      7.20 o
  -3  -2   4      847.83      885.04     20.47 o
  -2  -2   4      616.09      699.76     18.21 o
  -1  -2   4      203.32      211.72      6.56 o
   0  -2   4      308.03      215.98      7.01 o
   1  -2   4     6186.21     6019.41     88.35 o
   2  -2   4     2025.31     2077.93     38.63 o
   3  -2   4     7995.21     8384.34    138.20 o
   4  -2   4        5.02       28.19     12.80 o
   5  -2   4       27.34       10.01     21.61 o
   6  -2   4       23.80       50.92     25.89 o
   7  -2   4      160.70      188.14     30.87 o
   8  -2   4      548.35      491.22     53.41 o
   9  -2   4      110.34      191.42     46.15 o
 -10  -1   4      124.50       98.34    101.35 o
  -9  -1   4      209.65      230.61     41.02 o
  -8  -1   4       23.72        0.18     27.31 o
  -7  -1   4      693.60      675.46     22.72 o
  -6  -1   4       52.67       67.38     11.95 o
  -5  -1   4     1094.64     1122.02     24.84 o
  -4  -1   4     1745.39     1691.06     30.48 o
  -3  -1   4     1196.10     1298.78     29.59 o
  -2  -1   4     1902.06     1798.34     31.45 o
  -1  -1   4    12229.40    11700.45    200.50 o
   0  -1   4     1515.02     1539.98     30.13 o
   1  -1   4     6885.87     6814.45    111.48 o
   2  -1   4      279.78      290.79     12.64 o
   3  -1   4      260.92      264.76     14.22 o
   4  -1   4      195.02      189.59     15.32 o
   5  -1   4      212.80      221.85     26.43 o
   6  -1   4      518.68      511.38     33.53 o
   7  -1   4      188.81      182.37     29.68 o
   8  -1   4       66.33      148.37     37.74 o
   9  -1   4      238.74      130.56     62.93 o
 -10   0   4       64.81      100.98     45.77 o
  -9   0   4        9.79      -10.01     33.01 o
  -8   0   4       13.12       29.33     19.35 o
  -7   0   4      263.31      314.28     16.42 o
  -6   0   4     3231.03     3277.41     59.13 o
  -5   0   4      820.42      751.82     17.42 o
  -4   0   4      235.64      207.49      8.40 o
  -3   0   4     2998.19     2950.95     61.86 o
  -2   0   4     1460.49     1389.04     30.59 o
  -1   0   4      595.69      567.94     15.15 o
   0   0   4      784.28      766.42     21.26 o
   1   0   4      103.48      129.05      7.82 o
   2   0   4      635.73      546.70     21.05 o
   3   0   4     1487.11     1515.14     35.04 o
   4   0   4      557.14      560.39     18.18 o
   5   0   4     2100.06     2155.90     61.47 o
   6   0   4      149.39      165.95     27.29 o
   7   0   4      183.60      187.77     40.28 o
   8   0   4       84.86       46.68     54.64 o
   9   0   4      506.84      406.06     90.71 o
 -10   1   4      125.80      102.32     49.01 o
  -9   1   4      218.84      191.05     37.70 o
  -8   1   4      231.80      306.36     36.62 o
  -7   1   4     3103.13     3087.71     61.79 o
  -6   1   4      860.79      904.85     24.70 o
  -5   1   4     3499.11     3683.40     64.28 o
  -4   1   4      530.49      580.63     16.58 o
  -3   1   4        2.67        4.38      5.98 o
  -2   1   4      152.21      148.05      9.99 o
  -1   1   4       60.64       59.18      5.70 o
   0   1   4     3444.23     3393.62     67.87 o
   1   1   4     1793.24     1811.84     43.96 o
   2   1   4      185.48      152.26     11.76 o
   3   1   4      528.32      545.45     19.79 o
   4   1   4      365.37      390.21     20.93 o
   5   1   4       65.36       44.52     20.84 o
   6   1   4       82.91       80.81     28.08 o
   7   1   4      771.57      770.09     61.72 o
   8   1   4      146.58       71.57     59.14 o
   9   1   4      528.17      604.47    104.82 o
 -10   2   4       30.42        0.88     46.12 o
  -9   2   4     1219.41     1270.31     71.73 o
  -8   2   4      156.10      165.26     21.10 o
  -7   2   4      288.53      299.90     19.72 o
  -6   2   4       35.46       45.94     12.39 o
  -5   2   4      279.29      276.96     13.66 o
  -4   2   4       88.99       89.36      9.01 o
  -3   2   4     1987.69     2124.07     43.93 o
  -2   2   4       98.68       80.58      9.75 o
  -1   2   4     4086.92     4097.80     67.80 o
   0   2   4     2416.63     2614.46     51.45 o
   1   2   4      408.31      394.40     12.62 o
   2   2   4      915.39      896.89     29.34 o
   3   2   4      408.68      413.02     18.30 o
   4   2   4      464.17      413.02     22.59 o
   5   2   4     1500.27     1491.53     49.08 o
   6   2   4      299.92      318.52     37.81 o
   7   2   4      156.99      169.03     40.63 o
   8   2   4      115.85      125.46     51.01 o
   9   2   4       52.51      -14.53     97.23 o
 -10   3   4       20.96       36.60     53.18 o
  -9   3   4      147.53      227.81     33.97 o
  -8   3   4       79.55       65.23     19.04 o
  -7   3   4      147.16      169.38     21.02 o
  -6   3   4      858.43      832.28     28.26 o
  -5   3   4       71.58       67.59     11.97 o
  -4   3   4      977.79     1010.51     26.94 o
  -3   3   4     3002.05     3073.02     55.78 o
  -2   3   4      161.25      162.56     10.13 o
  -1   3   4        3.84        6.66      6.50 o
   0   3   4       58.59       70.91      6.47 o
   1   3   4        2.69       10.34      8.10 o
   2   3   4      517.29      534.99     17.14 o
   3   3   4     1010.93     1018.10     33.80 o
   4   3   4       19.28        9.68     14.74 o
   5   3   4      191.22      204.84     33.73 o
   6   3   4      100.80      171.45     44.03 o
   7   3   4      285.89      354.45     64.31 o
   8   3   4      283.97      395.46     86.89 o
 -10   4   4        1.22      -52.06     44.52 o
  -9   4   4       65.43       43.65     26.94 o
  -8   4   4     2218.17     2259.16     67.96 o
  -7   4   4      558.32      524.01     26.07 o
  -6   4   4      186.47      164.93     16.67 o
  -5   4   4     1269.15     1229.12     36.20 o
  -4   4   4      591.53      559.14     20.04 o
  -3   4   4        1.44        9.85      9.13 o
  -2   4   4      725.27      744.58     20.23 o
  -1   4   4       12.18       22.96      7.87 o
   0   4   4       56.82       50.92      8.50 o
   1   4   4      732.43      683.74     18.69 o
   2   4   4      215.56      266.06     15.11 o
   3   4   4      395.13      405.52     19.19 o
   4   4   4       82.34       65.23     17.11 o
   5   4   4        2.78      -49.33     32.88 o
   6   4   4       59.87       31.06     45.45 o
   7   4   4      576.33      589.61     59.16 o
   8   4   4       17.66      164.93    117.32 o
 -10   5   4      249.11      240.36     43.52 o
  -9   5   4      718.18      746.04     47.01 o
  -8   5   4      314.48      274.77     32.92 o
  -7   5   4      574.39      582.54     33.87 o
  -6   5   4      675.32      698.36     29.40 o
  -5   5   4      149.28      152.59     23.23 o
  -4   5   4       31.38       21.35     16.14 o
  -3   5   4      821.61      884.25     26.77 o
  -2   5   4      156.59      179.88     12.43 o
  -1   5   4      128.73      122.81     10.85 o
   0   5   4        7.79       22.21     10.73 o
   1   5   4       36.17       30.62     10.41 o
   2   5   4       10.99       29.61     13.25 o
   3   5   4       51.20       60.19     19.11 o
   4   5   4        2.53        1.75     17.88 o
   5   5   4      447.40      574.90     38.72 o
   6   5   4      242.46      231.42     40.28 o
   7   5   4      304.76      336.24     43.70 o
   8   5   4      548.52      514.97     58.28 o
 -10   6   4        0.41       69.80     55.30 o
  -9   6   4       20.19       44.17     34.15 o
  -8   6   4      310.93      404.99     44.23 o
  -7   6   4       79.81       42.09     25.42 o
  -6   6   4       22.60       62.47     32.03 o
  -5   6   4       20.10       54.18     22.23 o
  -4   6   4      202.61      205.98     17.86 o
  -3   6   4      134.25      138.53     16.51 o
  -2   6   4      451.70      501.84     18.98 o
  -1   6   4      372.12      367.53     16.25 o
   0   6   4        0.48       16.30     13.48 o
   1   6   4     1722.10     1767.03     35.62 o
   2   6   4        0.82        5.94     12.25 o
   3   6   4      297.70      302.20     25.31 o
   4   6   4      206.71      177.74     28.24 o
   5   6   4        6.72       29.75     33.66 o
   6   6   4      344.87      273.45     39.41 o
   7   6   4      187.41       95.73     55.71 o
  -9   7   4       11.82       -2.12     49.10 o
  -8   7   4      283.81      269.53     41.74 o
  -7   7   4      141.45       99.39     38.02 o
  -6   7   4        2.44       22.96     45.17 o
  -5   7   4      127.97      122.21     28.40 o
  -4   7   4      157.06      217.54     23.82 o
  -3   7   4       38.42       17.39     13.48 o
  -2   7   4        1.75       10.52     16.32 o
  -1   7   4     1672.52     1675.86     39.02 o
   0   7   4      464.21      469.17     20.65 o
   1   7   4     1055.46     1114.94     30.06 o
   2   7   4      360.49      342.10     22.03 o
   3   7   4      427.89      415.18     28.06 o
   4   7   4       29.19       44.35     23.45 o
   5   7   4        0.13       -8.80     21.60 o
   6   7   4      192.46      317.10     58.48 o
  -9   8   4       67.43       80.81     54.52 o
  -8   8   4        1.62       47.03     38.49 o
  -7   8   4       89.45       11.04     41.18 o
  -6   8   4       58.37       74.74     48.08 o
  -5   8   4        2.77      -58.66     39.11 o
  -4   8   4      137.99      143.88     34.30 o
  -3   8   4      359.07      340.62     22.96 o
  -2   8   4     1824.68     1779.30     48.03 o
  -1   8   4     1067.72     1079.84     38.28 o
   0   8   4     2014.11     1996.66     47.33 o
   1   8   4      361.58      323.74     26.68 o
   2   8   4       29.37        5.94     23.61 o
   3   8   4        1.52        1.38     21.96 o
   4   8   4      161.46      211.33     32.73 o
   5   8   4      284.61      232.63     52.90 o
   6   8   4       27.25       44.17     55.62 o
  -8   9   4       56.90      156.87     56.37 o
  -7   9   4      136.16      161.55     64.28 o
  -6   9   4       13.09      -15.99     54.20 o
  -5   9   4      111.71      162.90     49.01 o
  -4   9   4      671.65      650.91     56.08 o
  -3   9   4      344.83      342.10     37.70 o
  -2   9   4      506.85      534.37     37.34 o
  -1   9   4       48.88       60.81     31.59 o
   0   9   4        4.05       29.33     30.83 o
   1   9   4      161.53      174.24     31.11 o
   2   9   4        1.26       47.22     29.83 o
   3   9   4      282.00      280.50     33.25 o
   4   9   4       64.93       91.38     44.80 o
   5   9   4       75.17       84.67     62.37 o
  -8  10   4        0.38      -60.19     58.14 o
  -7  10   4      317.84      304.50     62.39 o
  -6  10   4      474.78      494.74     55.95 o
  -5  10   4       54.24       72.47     46.89 o
  -4  10   4      263.84      230.21     46.61 o
  -3  10   4      289.03      326.60     37.81 o
  -2  10   4       56.05       49.05     29.12 o
  -1  10   4      209.39      202.57     35.06 o
   0  10   4       14.18       42.95     28.29 o
   1  10   4      521.84      596.04     38.14 o
   2  10   4     1015.63     1041.05     52.11 o
   3  10   4       15.07        2.79     66.70 o
   4  10   4      313.65      258.76     56.65 o
  -7  11   4       50.82       98.60     78.09 o
  -6  11   4      342.79      268.65     74.22 o
  -5  11   4       29.28       47.94     64.54 o
  -4  11   4      153.50      202.20     50.83 o
  -3  11   4      310.16      334.31     39.21 o
  -2  11   4       47.16       50.92     36.48 o
  -1  11   4      899.21      926.48     51.59 o
   0  11   4      280.96      304.50     39.28 o
   1  11   4       25.09       41.58     30.73 o
   2  11   4     1109.00      973.81     52.89 o
  -5  12   4      417.29      474.91     69.24 o
  -4  12   4      196.52      178.46     50.94 o
  -3  12   4        0.84       38.23     52.55 o
  -2  12   4      561.36      676.83     52.36 o
  -1  12   4      888.29      809.53     61.77 o
   0  12   4      197.47      231.42     44.72 o
   1  12   4      320.20      364.99     44.52 o
   1 -14   5        3.70      -27.49     48.03 o
   2 -14   5      173.53      195.47     59.60 o
  -2 -13   5      508.78      618.88     67.19 o
  -1 -13   5      170.84      216.75     46.40 o
   0 -13   5     1373.23     1422.80     91.89 o
   1 -13   5      160.81      196.22     36.72 o
   2 -13   5      144.69      189.59     41.56 o
   3 -13   5       32.58       61.44     44.63 o
   4 -13   5        0.98       -4.38     47.14 o
   5 -13   5       12.77       -8.03     53.87 o
  -4 -12   5      571.26      784.11    132.73 o
  -3 -12   5       29.57       39.72     51.73 o
  -2 -12   5      365.41      432.07     58.90 o
  -1 -12   5      179.42      184.53     45.68 o
   0 -12   5        5.75       43.30     28.22 o
   1 -12   5      248.50      378.79     42.26 o
   2 -12   5       17.85       22.21     31.57 o
   3 -12   5       38.32       82.74     42.16 o
   4 -12   5       41.29       36.93     42.65 o
   5 -12   5       12.00       47.77     54.90 o
   6 -12   5       75.57       74.29     61.84 o
  -5 -11   5      383.06      292.16     90.52 o
  -4 -11   5       60.26       73.15     35.34 o
  -3 -11   5      675.58      706.07     47.85 o
  -2 -11   5       22.66       25.45     29.66 o
  -1 -11   5       31.76        8.03     20.26 o
   0 -11   5      140.36      153.91     26.61 o
   1 -11   5       42.94       46.86     31.36 o
   2 -11   5      944.44      888.99     48.15 o
   3 -11   5      298.01      289.00     40.97 o
   4 -11   5       70.88       93.92     33.36 o
   5 -11   5      274.93      287.20     64.61 o
   6 -11   5      576.33      578.72     67.52 o
   7 -11   5       88.90      170.77     80.97 o
  -6 -10   5       14.45      -84.17    109.82 o
  -5 -10   5       19.74      -25.45     51.96 o
  -4 -10   5      113.28      136.99     36.88 o
  -3 -10   5      181.68      169.03     33.39 o
  -2 -10   5        1.92       -1.58     26.68 o
  -1 -10   5        8.46       31.22     15.09 o
   0 -10   5      208.34      191.05     20.49 o
   1 -10   5      191.41      222.64     24.10 o
   2 -10   5      369.30      365.50     27.84 o
   3 -10   5      992.59     1059.07     45.66 o
   4 -10   5      448.74      448.74     41.51 o
   5 -10   5      452.93      481.28     72.61 o
   6 -10   5      582.38      659.04     64.58 o
   7 -10   5      750.72      688.59     59.76 o
  -7  -9   5      142.91      145.16    119.32 o
  -6  -9   5       54.75      -28.33     49.19 o
  -5  -9   5       70.42      124.56     30.73 o
  -4  -9   5       99.49      171.80     30.20 o
  -3  -9   5     1129.16     1067.69     32.88 o
  -2  -9   5       23.53       34.71     11.39 o
  -1  -9   5       82.92       88.12     12.92 o
   0  -9   5      670.97      703.27     25.28 o
   1  -9   5      258.35      210.56     18.05 o
   2  -9   5     1417.62     1392.00     39.51 o
   3  -9   5      905.23      843.78     33.85 o
   4  -9   5      392.99      423.85     37.07 o
   5  -9   5      483.15      513.16     53.99 o
   6  -9   5      271.21      257.92     39.97 o
   7  -9   5      263.00      272.58     48.08 o
   8  -9   5        9.26      -29.33     69.12 o
  -8  -8   5        4.48       23.10     81.07 o
  -7  -8   5       29.88       23.49     69.42 o
  -6  -8   5      171.89      196.59     59.04 o
  -5  -8   5      192.84      163.91     29.50 o
  -4  -8   5      140.36      143.25     20.91 o
  -3  -8   5       21.92        0.70     14.67 o
  -2  -8   5      947.25      982.10     23.24 o
  -1  -8   5       11.29       16.95     10.13 o
   0  -8   5      753.09      687.91     19.44 o
   1  -8   5      157.55      155.87     14.22 o
   2  -8   5      165.27      165.26     19.07 o
   3  -8   5      207.45      235.47     30.06 o
   4  -8   5      843.76      927.29     52.41 o
   5  -8   5      613.72      630.13     37.23 o
   6  -8   5       50.50       84.17     41.79 o
   7  -8   5       31.19       29.47     46.86 o
   8  -8   5      790.95      780.41     81.37 o
  -8  -7   5       33.16      103.93     76.39 o
  -7  -7   5        2.63       28.89     49.26 o
  -6  -7   5        8.08        9.68     47.05 o
  -5  -7   5       66.39       54.97     17.28 o
  -4  -7   5      641.24      663.81     27.98 o
  -3  -7   5      655.66      680.29     23.49 o
  -2  -7   5     1619.99     1597.67     31.75 o
  -1  -7   5     1993.77     1994.30     35.48 o
   0  -7   5     1018.02     1155.97     25.21 o
   1  -7   5       70.65       66.29     11.64 o
   2  -7   5      260.75      250.74     14.67 o
   3  -7   5      498.90      442.59     28.98 o
   4  -7   5      632.01      587.68     45.58 o
   5  -7   5       89.78       62.89     28.13 o
   6  -7   5       83.51       86.87     37.27 o
   7  -7   5      317.93      348.99     50.96 o
   8  -7   5       65.07      143.25     49.12 o
   9  -7   5      101.45       66.52     62.40 o
  -9  -6   5       16.99       -4.72    121.60 o
  -8  -6   5       84.93       45.94     54.92 o
  -7  -6   5        0.78      -63.42     42.28 o
  -6  -6   5      116.45      106.65     20.23 o
  -5  -6   5      583.14      597.99     27.19 o
  -4  -6   5        5.51       -6.47     13.13 o
  -3  -6   5      557.36      557.90     12.52 o
  -2  -6   5      245.97      237.90      9.80 o
  -1  -6   5       69.84       76.58      9.04 o
   0  -6   5      135.36      141.35     10.71 o
   1  -6   5       13.31       -1.75      9.12 o
   2  -6   5      317.76      296.70     15.51 o
   3  -6   5      846.32      852.26     27.84 o
   4  -6   5      332.54      332.37     26.07 o
   5  -6   5      786.47      814.80     40.81 o
   6  -6   5      624.38      648.21     39.11 o
   7  -6   5       21.96       22.09     41.32 o
   8  -6   5        7.48      -32.11     38.70 o
   9  -6   5        6.69      -92.64    111.89 o
  -9  -5   5       50.59      968.87    279.41 o
  -8  -5   5        2.01       53.99     62.65 o
  -7  -5   5        5.00       20.51     37.16 o
  -6  -5   5      407.36      397.56     22.70 o
  -5  -5   5      198.98      199.94     14.23 o
  -4  -5   5      215.44      195.10     14.79 o
  -3  -5   5       84.42       86.14      7.13 o
  -2  -5   5        6.31       12.59      6.68 o
  -1  -5   5       30.68       36.78      7.06 o
   0  -5   5      174.44      160.88      9.06 o
   1  -5   5     5201.99     5128.53     72.06 o
   2  -5   5      250.43      298.98     13.74 o
   3  -5   5     2201.65     2175.62     42.00 o
   4  -5   5       50.41       69.13     19.37 o
   5  -5   5      403.87      424.94     30.03 o
   6  -5   5        0.09      -47.38     31.59 o
   7  -5   5       15.45       54.78     34.09 o
   8  -5   5       13.74      -32.11     47.57 o
   9  -5   5       43.43       33.32     69.08 o
  -9  -4   5      168.99      144.19     79.49 o
  -8  -4   5      268.19      231.42     48.35 o
  -7  -4   5       83.51       46.49     14.27 o
  -6  -4   5        6.51       21.23     10.73 o
  -5  -4   5       81.30       94.95      9.29 o
  -4  -4   5      464.99      488.29     16.39 o
  -3  -4   5       12.84       26.12      5.42 o
  -2  -4   5      121.18      117.29      6.59 o
  -1  -4   5     1984.24     1949.62     31.57 o
   0  -4   5       79.63       82.25      7.45 o
   1  -4   5     8782.19     9029.09    130.84 o
   2  -4   5      580.56      526.45     15.79 o
   3  -4   5      930.07      928.09     23.40 o
   4  -4   5      491.22      547.92     25.42 o
   5  -4   5      452.60      477.81     30.10 o
   6  -4   5      436.18      394.40     39.97 o
   7  -4   5      208.83      198.08     43.23 o
   8  -4   5        0.06      -24.38     53.88 o
   9  -4   5        5.17       -7.87     93.04 o
 -10  -3   5       18.74      -83.70     80.42 o
  -9  -3   5      164.65       44.17     51.57 o
  -8  -3   5       33.91       41.58     48.99 o
  -7  -3   5       78.26       87.36     13.62 o
  -6  -3   5      126.98      154.55     10.20 o
  -5  -3   5      391.74      370.58     11.73 o
  -4  -3   5      104.59      102.32     10.45 o
  -3  -3   5     4702.23     4701.64     81.70 o
  -2  -3   5      658.39      630.80     14.64 o
  -1  -3   5      547.25      521.59     11.48 o
   0  -3   5      726.33      746.04     15.92 o
   1  -3   5       61.14       47.22      6.73 o
   2  -3   5      449.24      522.80     15.15 o
   3  -3   5      212.44      227.40     14.37 o
   4  -3   5        3.71      -18.41     18.05 o
   5  -3   5      650.60      634.80     36.02 o
   6  -3   5      851.84      799.76     47.92 o
   7  -3   5      416.54      308.67     50.24 o
   8  -3   5       13.88       43.47     65.47 o
   9  -3   5      701.31      756.92     85.96 o
 -10  -2   5       30.65       11.57     73.80 o
  -9  -2   5        0.01        8.26     60.70 o
  -8  -2   5      112.31      163.23     27.06 o
  -7  -2   5     2399.02     2436.19     49.66 o
  -6  -2   5       79.64       56.55     10.15 o
  -5  -2   5     2065.38     2070.71     36.14 o
  -4  -2   5        6.14        6.47      9.83 o
  -3  -2   5      673.60      646.86     17.51 o
  -2  -2   5      708.17      784.11     17.06 o
  -1  -2   5       84.13       76.36      7.64 o
   0  -2   5      380.89      340.13      9.27 o
   1  -2   5      263.42      267.35      9.52 o
   2  -2   5      302.14      307.28     13.92 o
   3  -2   5     1088.19     1115.81     31.85 o
   4  -2   5      450.37      478.96     25.50 o
   5  -2   5      358.38      345.53     28.55 o
   6  -2   5      141.40      129.64     27.73 o
   7  -2   5      397.08      388.64     53.25 o
   8  -2   5      328.01      426.04     67.22 o
   9  -2   5      610.64      740.25    107.35 o
 -10  -1   5        0.16       93.15    104.79 o
  -9  -1   5      168.32      136.06     34.29 o
  -8  -1   5       70.57       54.18     27.29 o
  -7  -1   5      679.31      717.38     21.98 o
  -6  -1   5      557.75      540.51     16.62 o
  -5  -1   5        0.87        8.03      7.20 o
  -4  -1   5        3.74       -0.18      9.22 o
  -3  -1   5      625.42      659.04     19.04 o
  -2  -1   5      153.93      173.54     11.52 o
  -1  -1   5     4586.57     4600.52    127.52 o
   0  -1   5      251.33      275.64      7.91 o
   1  -1   5        0.65       12.41      4.94 o
   2  -1   5        3.09        0.88      7.75 o
   3  -1   5      519.24      521.00     20.54 o
   4  -1   5      306.12      307.28     25.52 o
   5  -1   5      545.42      581.91     38.97 o
   6  -1   5       48.57       45.94     37.69 o
   7  -1   5       34.50       27.21     43.65 o
   8  -1   5       66.15      184.16     60.02 o
   9  -1   5       27.54       56.55     66.91 o
 -10   0   5       84.56      328.53    108.47 o
  -9   0   5      167.08      181.65     39.27 o
  -8   0   5        2.34       50.55     29.94 o
  -7   0   5       18.68       20.74     11.22 o
  -6   0   5      703.41      694.87     21.63 o
  -5   0   5     1319.43     1322.74     26.00 o
  -4   0   5      645.31      656.32     16.28 o
  -3   0   5     1832.43     1854.92     38.77 o
  -2   0   5      567.35      651.59     16.90 o
  -1   0   5        1.75        0.88      5.28 o
   0   0   5      908.63      818.59     24.24 o
   1   0   5      209.67      242.01      8.24 o
   2   0   5      256.05      254.52     13.09 o
   3   0   5      794.69      827.70     23.61 o
   4   0   5        1.69        6.80     15.88 o
   5   0   5       68.68       76.36     20.60 o
   6   0   5       13.18       14.53     26.15 o
   7   0   5       76.23      127.54     48.15 o
   8   0   5       55.99       79.86     50.89 o
   9   0   5       20.26       75.66     91.20 o
 -10   1   5      267.38      242.43     56.48 o
  -9   1   5      266.78      281.39     36.43 o
  -8   1   5      192.14      213.26     31.32 o
  -7   1   5       13.55       21.60     12.43 o
  -6   1   5      417.80      426.59     16.95 o
  -5   1   5     2769.97     2797.64     53.22 o
  -4   1   5       81.93       69.13      8.15 o
  -3   1   5      250.64      297.61     11.88 o
  -2   1   5     1165.12     1254.31     40.33 o
  -1   1   5     1926.12     2125.27     46.38 o
   0   1   5      192.41      173.54     10.46 o
   1   1   5      870.71      912.83     24.80 o
   2   1   5      167.06      170.07     13.46 o
   3   1   5      626.25      622.84     23.12 o
   4   1   5      137.49      145.47     21.09 o
   5   1   5        0.11      -33.32     23.70 o
   6   1   5       48.49       61.44     32.17 o
   7   1   5      390.25      360.96     42.77 o
   8   1   5        0.01       -3.49     58.72 o
   9   1   5      280.46      554.15    143.37 o
 -10   2   5      468.58      529.48     58.49 o
  -9   2   5      822.20      796.03     47.82 o
  -8   2   5        0.27       -0.53     21.32 o
  -7   2   5     2027.28     1923.99     45.30 o
  -6   2   5      999.27      915.23     25.63 o
  -5   2   5      370.59      385.52     16.11 o
  -4   2   5        7.16       -1.58      8.43 o
  -3   2   5      720.22      762.02     24.86 o
  -2   2   5      190.36      213.26     10.45 o
  -1   2   5        0.05        8.96      7.68 o
   0   2   5      442.06      541.12     12.94 o
   1   2   5      506.32      564.16     19.49 o
   2   2   5      610.46      564.79     22.65 o
   3   2   5      331.11      336.73     18.95 o
   4   2   5      128.69      117.01     18.34 o
   5   2   5        0.28      -19.44     22.65 o
   6   2   5      703.42      766.42     58.65 o
   7   2   5       11.59       97.02     43.56 o
   8   2   5      186.51      229.40     76.60 o
 -10   3   5        0.21      104.19     78.11 o
  -9   3   5      116.03      144.84     31.24 o
  -8   3   5     1936.43     1925.15     59.25 o
  -7   3   5      247.01      236.27     20.35 o
  -6   3   5      253.67      273.45     23.65 o
  -5   3   5      527.79      525.84     20.65 o
  -4   3   5       57.47       41.58     11.27 o
  -3   3   5        1.84        8.26      9.27 o
  -2   3   5      599.73      597.34     17.48 o
  -1   3   5        1.76       22.09     10.32 o
   0   3   5      468.20      484.78     15.16 o
   1   3   5     1607.69     1654.25     34.46 o
   2   3   5      345.91      368.04     15.23 o
   3   3   5     1244.06     1312.17     45.08 o
   4   3   5      472.39      455.49     30.52 o
   5   3   5      437.54      454.37     34.43 o
   6   3   5     1109.26     1230.05     60.37 o
   7   3   5      690.05      797.52     70.29 o
   8   3   5       10.63       73.38     76.90 o
 -10   4   5      343.14      337.22     97.25 o
  -9   4   5      283.78      278.29     30.48 o
  -8   4   5       60.47       29.75     26.87 o
  -7   4   5       16.48       30.48     15.64 o
  -6   4   5      265.36      259.62     21.75 o
  -5   4   5       25.67       48.87     17.21 o
  -4   4   5     1127.77     1190.43     32.88 o
  -3   4   5      372.38      440.36     18.90 o
  -2   4   5       20.79       12.13      9.13 o
  -1   4   5     1201.75     1200.51     25.70 o
   0   4   5       25.71       28.19      9.27 o
   1   4   5     2861.06     2902.25     52.78 o
   2   4   5      168.87      148.05     14.18 o
   3   4   5        0.64      -17.18     15.58 o
   4   4   5      765.26      789.32     37.93 o
   5   4   5      579.84      600.58     53.22 o
   6   4   5      213.10      203.71     52.15 o
   7   4   5      237.74      232.22     60.12 o
 -10   5   5        3.45       -3.84     38.28 o
  -9   5   5        1.81       -6.80     34.46 o
  -8   5   5        2.82       -4.54     25.73 o
  -7   5   5       24.29       14.23     26.38 o
  -6   5   5        9.00       21.35     19.09 o
  -5   5   5      283.13      294.87     22.74 o
  -4   5   5       27.18       23.87     15.92 o
  -3   5   5      243.58      261.32     16.69 o
  -2   5   5     2462.52     2476.87     47.43 o
  -1   5   5      904.71      956.54     24.58 o
   0   5   5     2881.73     2861.02     52.41 o
   1   5   5      740.03      753.28     22.52 o
   2   5   5      215.94      223.43     15.83 o
   3   5   5       35.20       24.00     14.65 o
   4   5   5      553.84      543.59     45.07 o
   5   5   5      227.27      237.50     29.38 o
   6   5   5       25.67      106.37     41.51 o
   7   5   5      486.59      542.37     75.85 o
  -9   6   5       31.98      -26.26     48.17 o
  -8   6   5      140.75      227.00     43.49 o
  -7   6   5       25.49       65.23     28.66 o
  -6   6   5        9.41      -24.91     24.19 o
  -5   6   5       72.51       79.86     25.33 o
  -4   6   5     2127.37     2074.32     63.91 o
  -3   6   5      203.88      171.45     23.58 o
  -2   6   5     3205.82     3148.32     59.42 o
  -1   6   5     1912.80     2001.40     41.46 o
   0   6   5      241.31      249.89     14.65 o
   1   6   5       87.22       89.87     14.06 o
   2   6   5      551.88      568.57     21.47 o
   3   6   5      485.30      507.19     29.22 o
   4   6   5       19.51       42.44     28.98 o
   5   6   5       45.89       74.29     38.79 o
   6   6   5      169.36      239.55     49.59 o
  -9   7   5       72.53       79.63     41.82 o
  -8   7   5        0.81       40.39     36.18 o
  -7   7   5       93.18      135.74     34.87 o
  -6   7   5      336.45      375.19     45.14 o
  -5   7   5        1.06       69.80     42.25 o
  -4   7   5      228.44      213.26     30.94 o
  -3   7   5      509.81      474.34     27.10 o
  -2   7   5       97.18       99.13     18.72 o
  -1   7   5        7.71       57.76     18.11 o
   0   7   5       12.73       35.97     16.67 o
   1   7   5      250.27      250.74     17.62 o
   2   7   5      704.09      762.02     35.09 o
   3   7   5      160.83      100.18     22.52 o
   4   7   5       67.16       70.91     26.75 o
   5   7   5      570.25      478.39     48.06 o
   6   7   5       31.42       74.74     55.87 o
  -9   8   5      128.13       22.21     53.29 o
  -8   8   5      608.12      515.56     51.11 o
  -7   8   5      994.46      881.89     58.99 o
  -6   8   5       70.32       36.93     31.06 o
  -5   8   5      658.48      711.01     56.48 o
  -4   8   5      140.19      205.98     52.45 o
  -3   8   5        2.96       44.00     42.33 o
  -2   8   5      840.00      860.01     34.16 o
  -1   8   5     1498.39     1574.46     46.22 o
   0   8   5     3964.15     3920.09     99.48 o
   1   8   5      606.60      564.16     32.08 o
   2   8   5      110.54      143.88     26.05 o
   3   8   5      195.36      212.49     28.55 o
   4   8   5      297.65      264.34     33.15 o
   5   8   5       66.17       34.55     46.07 o
  -8   9   5       79.13      212.10     63.63 o
  -7   9   5      120.07       40.90     49.45 o
  -6   9   5      813.51      695.57     62.86 o
  -5   9   5      262.36      287.65     64.23 o
  -4   9   5      293.27      304.97     41.61 o
  -3   9   5       25.39       12.31     32.52 o
  -2   9   5     1100.39     1060.79     49.15 o
  -1   9   5      883.83      936.17     46.19 o
   0   9   5      980.98      910.42     43.14 o
   1   9   5      890.04      924.06     42.67 o
   2   9   5       30.51       29.03     28.68 o
   3   9   5        8.87       42.44     31.22 o
   4   9   5      154.77      212.10     55.53 o
  -7  10   5      364.87      260.90     54.32 o
  -6  10   5      496.40      477.23     67.10 o
  -5  10   5      317.38      403.40     59.04 o
  -4  10   5      465.05      553.51     57.93 o
  -3  10   5     1711.96     1781.53     68.17 o
  -2  10   5       49.89       33.02     36.67 o
  -1  10   5      222.04      191.42     39.19 o
   0  10   5      334.74      278.73     39.79 o
   1  10   5      573.19      603.17     42.26 o
   2  10   5      634.89      578.09     43.93 o
   3  10   5      125.83      153.91     47.96 o
  -6  11   5      162.94       36.93     55.51 o
  -5  11   5      613.62      715.26     70.12 o
  -4  11   5       37.71       39.72     66.42 o
  -3  11   5       99.53      148.68     37.13 o
  -2  11   5      109.80      183.09     41.91 o
  -1  11   5        1.43       53.99     43.19 o
   0  11   5       95.17      117.58     44.23 o
   1  11   5        0.08       27.35     36.14 o
   2  11   5      247.29      293.96     45.40 o
  -4  12   5      120.10      132.68     77.16 o
  -3  12   5      101.69      123.09     52.01 o
  -2  12   5        5.23        7.50     42.89 o
  -1  12   5       13.95      108.84     42.26 o
  -2 -13   6       30.51       32.71     45.14 o
  -1 -13   6       96.85      150.96     55.30 o
   0 -13   6      286.78      323.27     57.13 o
   1 -13   6        7.72      -42.09     46.03 o
   2 -13   6      142.04      144.84     43.66 o
   3 -13   6      249.66      194.36     50.20 o
   4 -13   6      204.07      290.35     51.89 o
  -4 -12   6        0.14       80.34    111.78 o
  -3 -12   6        3.77      -61.23    101.74 o
  -2 -12   6        0.20      -45.83     30.55 o
  -1 -12   6        1.74      151.94     53.85 o
   0 -12   6       52.76       40.21     47.01 o
   1 -12   6      334.80      223.83     38.04 o
   2 -12   6      231.13      287.65     45.80 o
   3 -12   6      282.79      318.52     46.31 o
   4 -12   6      113.29      152.26     49.99 o
   5 -12   6      706.47      839.94     85.19 o
  -5 -11   6      320.01      506.59    120.39 o
  -4 -11   6      139.35       -7.50     65.82 o
  -3 -11   6      117.55      139.16     29.68 o
  -2 -11   6      195.64      239.96     46.35 o
  -1 -11   6        1.44       -9.27     30.80 o
   0 -11   6      683.01      702.56     44.23 o
   1 -11   6      543.88      567.94     39.12 o
   2 -11   6        3.34      124.28     40.74 o
   3 -11   6       90.07       78.46     30.73 o
   4 -11   6      706.34      745.30     56.39 o
   5 -11   6      430.08      444.27     59.16 o
   6 -11   6       93.31      -25.98     68.43 o
  -6 -10   6       11.85       19.79     76.57 o
  -5 -10   6       55.51       93.68     63.56 o
  -4 -10   6      488.79      596.69     64.03 o
  -3 -10   6      495.40      407.13     35.79 o
  -2 -10   6      154.98      207.49     29.38 o
  -1 -10   6      729.25      760.57     33.59 o
   0 -10   6      106.39      100.18     18.28 o
   1 -10   6        1.03      -26.12     22.33 o
   2 -10   6      592.00      608.40     33.31 o
   3 -10   6     1256.45     1147.00     44.84 o
   4 -10   6       92.62      117.01     39.53 o
   5 -10   6      145.96      168.00     65.56 o
   6 -10   6       11.01       51.11     42.79 o
   7 -10   6     1305.18     1493.58    100.28 o
  -7  -9   6        5.92       67.38     84.77 o
  -6  -9   6       14.59       58.97     51.64 o
  -5  -9   6      404.18      483.61     62.89 o
  -4  -9   6      178.47      134.52     25.49 o
  -3  -9   6     1426.94     1362.52     35.18 o
  -2  -9   6     3102.70     2982.67     50.62 o
  -1  -9   6       21.52       19.79     13.30 o
   0  -9   6       11.53       26.94     14.57 o
   1  -9   6      184.16      190.68     21.21 o
   2  -9   6     1356.25     1332.38     42.53 o
   3  -9   6      586.89      579.35     29.96 o
   4  -9   6       72.25       81.77     32.57 o
   5  -9   6      367.42      377.24     36.51 o
   6  -9   6      848.23      900.87     54.83 o
   7  -9   6      271.24      283.62     53.06 o
  -7  -8   6       62.15      151.61     74.99 o
  -6  -8   6      100.26       64.37     47.17 o
  -5  -8   6       36.50       26.26     47.35 o
  -4  -8   6      341.98      326.13     24.87 o
  -3  -8   6       30.35       29.75      8.24 o
  -2  -8   6      136.15      141.67     12.92 o
  -1  -8   6       23.24       23.35     12.67 o
   0  -8   6      469.95      487.11     19.28 o
   1  -8   6     1715.42     1654.25     35.55 o
   2  -8   6       40.37       38.07     20.91 o
   3  -8   6     1401.19     1369.37     49.98 o
   4  -8   6     2141.71     1939.12     75.80 o
   5  -8   6       31.03       28.89     28.05 o
   6  -8   6      422.88      437.60     50.96 o
   7  -8   6        0.06      -37.09     40.16 o
   8  -8   6       68.89      114.73     72.32 o
  -8  -7   6      188.90       72.69    113.57 o
  -7  -7   6       52.81       64.58     48.52 o
  -6  -7   6      269.92      204.46     43.16 o
  -5  -7   6       74.55       69.13     16.95 o
  -4  -7   6       48.63       49.05     18.18 o
  -3  -7   6        7.82       25.45      9.34 o
  -2  -7   6        0.41        3.84     10.85 o
  -1  -7   6     3088.68     3078.89     60.25 o
   0  -7   6     1094.64     1106.99     24.66 o
   1  -7   6     1688.86     1685.63     31.53 o
   2  -7   6      363.11      338.68     21.93 o
   3  -7   6       32.38       24.65     23.66 o
   4  -7   6      499.79      490.04     36.34 o
   5  -7   6      442.81      407.66     36.90 o
   6  -7   6       21.96       16.85     38.04 o
   7  -7   6       29.14       19.32     39.34 o
   8  -7   6       60.40      149.01     63.03 o
  -8  -6   6        1.78      -66.94     70.85 o
  -7  -6   6        1.77      -39.39     43.54 o
  -6  -6   6       91.78       53.41     34.25 o
  -5  -6   6      232.51      250.31     17.60 o
  -4  -6   6      137.78      151.28     15.64 o
  -3  -6   6     1719.91     1794.97     34.78 o
  -2  -6   6        9.45        4.54      8.06 o
  -1  -6   6     1570.73     1633.85     32.11 o
   0  -6   6        2.90       -1.93      7.91 o
   1  -6   6       81.11       69.13     10.34 o
   2  -6   6       24.38       28.05     14.58 o
   3  -6   6       52.69       62.47     18.21 o
   4  -6   6      104.33      122.81     24.94 o
   5  -6   6      532.57      496.51     39.53 o
   6  -6   6       47.97       14.95     32.34 o
   7  -6   6        0.04      -51.67     34.44 o
   8  -6   6        0.15       59.79     63.88 o
  -9  -5   6        1.24     -174.30    116.20 o
  -8  -5   6        0.31       97.02     49.29 o
  -7  -5   6      153.84      271.26     49.27 o
  -6  -5   6      334.90      326.60     37.81 o
  -5  -5   6     1330.56     1386.07     31.55 o
  -4  -5   6     2057.41     2061.07     42.07 o
  -3  -5   6      368.10      425.50     12.57 o
  -2  -5   6       23.72       20.39      7.41 o
  -1  -5   6      177.38      200.69     10.50 o
   0  -5   6      158.50      165.95      9.89 o
   1  -5   6      796.75      844.55     20.00 o
   2  -5   6      146.37      152.26     12.74 o
   3  -5   6      333.91      324.22     20.02 o
   4  -5   6       67.69       70.01     19.72 o
   5  -5   6      232.16      237.90     28.59 o
   6  -5   6      138.75      251.16     36.93 o
   7  -5   6      265.82      253.26     49.31 o
   8  -5   6      385.20      315.22     51.24 o
   9  -5   6      198.26       54.59     72.57 o
  -9  -4   6      827.46     1095.57    141.11 o
  -8  -4   6      386.51      379.29     60.33 o
  -7  -4   6       57.35      128.73     36.36 o
  -6  -4   6      387.02      411.41     22.02 o
  -5  -4   6       46.73       31.52     12.04 o
  -4  -4   6       19.75       16.64      8.75 o
  -3  -4   6      681.12      740.97     21.63 o
  -2  -4   6      101.44      108.57      6.89 o
  -1  -4   6     1539.59     1482.34     28.54 o
   0  -4   6      207.20      171.10      8.66 o
   1  -4   6       28.06       41.23     10.03 o
   2  -4   6      159.01      149.98     10.06 o
   3  -4   6       12.31       19.79     14.37 o
   4  -4   6      218.89      244.50     24.44 o
   5  -4   6      140.10      177.74     34.25 o
   6  -4   6      112.13      139.16     40.30 o
   7  -4   6      246.22      219.10     44.68 o
   8  -4   6      652.83      755.47     76.43 o
   9  -4   6      603.21      576.18    127.12 o
  -9  -3   6       60.53       84.91     52.46 o
  -8  -3   6      154.71      267.79     47.66 o
  -7  -3   6      451.05      441.49     27.82 o
  -6  -3   6       46.84       59.18     15.88 o
  -5  -3   6       59.96       53.80     12.62 o
  -4  -3   6      196.72      221.06     12.99 o
  -3  -3   6     2798.44     2832.77     53.55 o
  -2  -3   6      356.36      360.96     10.57 o
  -1  -3   6      346.17      396.51     13.18 o
   0  -3   6       39.17       47.77      6.05 o
   1  -3   6      220.50      225.02     10.73 o
   2  -3   6      482.65      489.45     18.16 o
   3  -3   6     1338.43     1384.11     53.20 o
   4  -3   6      361.22      409.79     25.19 o
   5  -3   6       68.76       51.68     27.42 o
   6  -3   6      283.62      338.19     43.82 o
   7  -3   6        4.68       -1.24     39.79 o
   8  -3   6       34.13        7.50     50.36 o
 -10  -2   6      129.53      169.03    117.39 o
  -9  -2   6      151.06      210.17     60.65 o
  -8  -2   6      227.88      184.16     30.55 o
  -7  -2   6      232.17      217.92     23.84 o
  -6  -2   6       16.22       26.52     16.49 o
  -5  -2   6     1833.43     1883.55     45.96 o
  -4  -2   6       47.75       78.69     10.80 o
  -3  -2   6      385.48      421.68     14.69 o
  -2  -2   6      436.95      432.07     11.55 o
  -1  -2   6      218.37      233.43     11.73 o
   0  -2   6     1198.17     1184.96     29.17 o
   1  -2   6      201.27      214.80     11.25 o
   2  -2   6     2106.93     2143.63     47.82 o
   3  -2   6      855.48      775.24     29.48 o
   4  -2   6      169.10      157.53     19.95 o
   5  -2   6      176.45      175.99     28.80 o
   6  -2   6       71.42      107.19     38.11 o
   7  -2   6      422.01      415.72     76.67 o
   8  -2   6       13.18       48.13     56.02 o
   9  -2   6      386.61      318.99     99.32 o
 -10  -1   6       77.74      144.19    113.20 o
  -9  -1   6       10.95       20.98     36.39 o
  -8  -1   6        8.13       33.02     27.38 o
  -7  -1   6      787.62      827.70     32.76 o
  -6  -1   6     1097.89     1053.04     27.50 o
  -5  -1   6      186.81      228.21     16.41 o
  -4  -1   6      494.69      485.36     22.17 o
  -3  -1   6       76.53       80.11      4.98 o
  -2  -1   6      110.46      144.19      7.63 o
   0  -1   6        0.44        4.38      4.05 o
   1  -1   6      327.42      327.09     11.01 o
   2  -1   6       21.41       16.95      8.40 o
   3  -1   6       88.72       81.30     12.88 o
   4  -1   6      152.82      169.73     26.22 o
   5  -1   6      621.84      644.18     39.65 o
   6  -1   6      677.70      655.66     43.40 o
   7  -1   6      203.33      227.81     52.76 o
   8  -1   6      448.38      447.62     56.58 o
 -10   0   6      123.93      392.83     99.20 o
  -9   0   6       14.08      -13.85     32.41 o
  -8   0   6     1547.35     1516.18     59.81 o
  -7   0   6      174.60      198.08     21.25 o
  -6   0   6     1054.23     1024.87     32.22 o
  -5   0   6      283.70      285.41     11.18 o
  -4   0   6      411.09      431.53     15.95 o
  -3   0   6        0.70       -0.18      7.80 o
  -2   0   6      644.58      798.27     21.70 o
  -1   0   6       61.47       81.05      5.71 o
   0   0   6      227.94      249.47     11.29 o
   1   0   6      484.41      503.01     20.19 o
   2   0   6        0.42        7.15      7.36 o
   3   0   6      482.71      444.82     21.23 o
   4   0   6     2304.05     2246.59     61.49 o
   5   0   6        6.52        3.16     22.74 o
   6   0   6       75.86       74.06     36.69 o
   7   0   6      372.08      476.07     64.14 o
   8   0   6       73.05      166.63     78.95 o
 -10   1   6      113.19      105.82     56.11 o
  -9   1   6      433.28      499.46     42.02 o
  -8   1   6        1.64       37.58     28.57 o
  -7   1   6      233.87      254.52     19.02 o
  -6   1   6      124.58      118.72     13.57 o
  -5   1   6       30.07       30.04      9.87 o
  -4   1   6      186.14      186.68     11.94 o
  -3   1   6      144.12      156.20     12.25 o
  -2   1   6        2.67        0.88      7.75 o
  -1   1   6      284.23      298.52      8.69 o
   0   1   6       21.57        7.50      9.43 o
   1   1   6      992.37     1018.95     25.36 o
   2   1   6     2022.01     1960.15     52.76 o
   3   1   6        0.12        8.41     14.36 o
   4   1   6     1789.82     1737.11     49.66 o
   5   1   6      668.37      723.07     45.58 o
   6   1   6      711.77      644.84     46.40 o
   7   1   6       71.99       41.23     55.25 o
   8   1   6       29.62       34.55     49.96 o
 -10   2   6        4.72       12.59     53.36 o
  -9   2   6       12.18       65.65     36.04 o
  -8   2   6      843.05      787.83     37.16 o
  -7   2   6        2.34       24.91     13.22 o
  -6   2   6     1111.43     1094.69     32.41 o
  -5   2   6      129.36      145.47     12.78 o
  -4   2   6        0.09        0.35      9.54 o
  -3   2   6      164.34      156.87     15.92 o
  -2   2   6      133.79      121.34     10.20 o
  -1   2   6       20.34        7.50      6.96 o
   0   2   6       52.56       21.72      9.62 o
   1   2   6      902.59      878.75     25.91 o
   2   2   6      332.16      324.69     17.65 o
   3   2   6      213.23      213.26     18.56 o
   4   2   6      730.14      716.68     34.02 o
   5   2   6       86.66      123.68     31.52 o
   6   2   6       15.16       -1.38     27.56 o
   7   2   6        0.18      221.46     72.50 o
   8   2   6        5.83       86.14     54.55 o
 -10   3   6       18.33       35.81     57.20 o
  -9   3   6       41.37       16.95     35.86 o
  -8   3   6      151.43      121.93     27.78 o
  -7   3   6       17.04       39.72     16.35 o
  -6   3   6        8.38       36.93     15.60 o
  -5   3   6      133.72      132.98     14.04 o
  -4   3   6     1862.00     1929.79     45.37 o
  -3   3   6      107.93      142.30     14.85 o
  -2   3   6      207.21      178.46     13.09 o
  -1   3   6     2710.16     2779.46     58.63 o
   0   3   6      481.81      534.99     14.71 o
   1   3   6      364.43      360.47     14.58 o
   2   3   6       91.85      126.95     16.71 o
   3   3   6       95.34       67.38     18.04 o
   4   3   6      103.95      220.27     37.34 o
   5   3   6       44.25       53.03     34.13 o
   6   3   6      780.36      817.84     72.69 o
   7   3   6     1480.10     1258.06    101.44 o
 -10   4   6       21.58      -43.47     80.83 o
  -9   4   6       78.64       66.52     36.29 o
  -8   4   6      289.12      270.82     29.20 o
  -7   4   6       35.00       57.95     20.75 o
  -6   4   6     2718.71     2688.10     64.52 o
  -5   4   6        4.02       39.21     16.09 o
  -4   4   6     1222.30     1203.26     35.83 o
  -3   4   6     1144.03     1087.70     29.69 o
  -2   4   6      760.74      790.05     25.31 o
  -1   4   6      212.33      225.02     15.50 o
   0   4   6       80.99       79.16     10.61 o
   1   4   6      196.93      203.32     13.97 o
   2   4   6      187.61      203.71     16.25 o
   3   4   6       55.76       79.39     19.58 o
   4   4   6      138.26      158.87     25.70 o
   5   4   6     1227.50     1119.35     53.15 o
   6   4   6        3.87      -62.42     41.61 o
   7   4   6      589.41      729.49    108.00 o
  -9   5   6       38.23       16.09     39.41 o
  -8   5   6      278.02      280.96     38.18 o
  -7   5   6      540.63      659.72     42.84 o
  -6   5   6       29.19       18.18     23.49 o
  -5   5   6      782.92      833.05     40.51 o
  -4   5   6      382.88      350.97     22.82 o
  -3   5   6      209.76      199.20     16.81 o
  -2   5   6      661.09      657.69     24.45 o
  -1   5   6       21.77       26.26     12.22 o
   0   5   6     2173.94     2186.75     43.33 o
   1   5   6      914.51      934.56     25.10 o
   2   5   6      176.29      193.63     19.53 o
   3   5   6      574.36      627.49     32.50 o
   4   5   6      130.18       92.13     25.17 o
   5   5   6      610.33      634.13     47.35 o
   6   5   6       90.30      131.15     53.67 o
  -9   6   6     1238.32     1120.25     68.24 o
  -8   6   6       59.47       54.78     35.48 o
  -7   6   6      548.99      540.51     35.71 o
  -6   6   6      693.68      740.25     46.10 o
  -5   6   6       12.24       42.95     28.80 o
  -4   6   6      156.92      157.87     22.96 o
  -3   6   6      952.24      953.26     32.71 o
  -2   6   6     3845.21     3996.73     80.35 o
  -1   6   6     2124.71     2175.62     45.70 o
   0   6   6      705.05      738.10     23.02 o
   1   6   6      230.29      246.98     18.72 o
   2   6   6       94.72       68.91     17.58 o
   3   6   6       81.11       65.87     30.94 o
   4   6   6        3.50        8.80     30.40 o
   5   6   6        0.40       97.02     45.38 o
   6   6   6       47.23      121.63     67.45 o
  -9   7   6       85.51       73.38     44.91 o
  -8   7   6      258.62      252.42     37.02 o
  -7   7   6      346.57      380.33     58.86 o
  -6   7   6      216.23      156.20     45.66 o
  -5   7   6       18.24       -5.24     30.62 o
  -4   7   6      383.97      397.56     30.10 o
  -3   7   6     1729.22     1689.98     48.98 o
  -2   7   6      488.05      469.17     22.37 o
  -1   7   6     3461.49     3466.51     71.71 o
   0   7   6        1.96       20.02     14.93 o
   1   7   6       58.64       75.66     20.04 o
   2   7   6        0.33       14.74     24.91 o
   3   7   6      104.05      103.67     28.85 o
   4   7   6       67.83       94.18     30.83 o
   5   7   6       22.27       67.82     58.44 o
  -8   8   6      547.53      499.46     62.14 o
  -7   8   6      445.20      432.07     62.19 o
  -6   8   6       78.30       50.36     41.33 o
  -5   8   6     1500.29     1426.79     63.02 o
  -4   8   6       53.30       46.86     41.33 o
  -3   8   6      588.52      603.17     46.82 o
  -2   8   6       51.34       56.16     31.96 o
  -1   8   6      310.86      436.49     39.28 o
   0   8   6      291.73      287.65     34.58 o
   1   8   6       54.41      102.86     29.54 o
   2   8   6        3.70       60.81     34.27 o
   3   8   6       85.55       45.05     28.26 o
   4   8   6       81.54      128.73     46.87 o
  -7   9   6      360.73      465.15     67.38 o
  -6   9   6      204.18      358.96     60.19 o
  -5   9   6       72.02      148.37     45.47 o
  -4   9   6       56.06       16.64     48.70 o
  -3   9   6       73.72       40.90     50.47 o
  -2   9   6       60.37      109.68     38.27 o
  -1   9   6        0.13       -4.21     32.45 o
   0   9   6      205.79      191.79     31.90 o
   1   9   6       58.29       55.76     26.89 o
   2   9   6       60.23       65.87     35.25 o
   3   9   6       15.36       13.64     45.00 o
  -6  10   6       18.89      -78.14     52.10 o
  -5  10   6      366.92      466.31     68.61 o
  -4  10   6       14.91       97.02     54.78 o
  -3  10   6      669.77      680.29     62.16 o
  -2  10   6        2.89       68.26     36.53 o
  -1  10   6        0.50       37.41     27.05 o
   0  10   6      578.04      603.17     48.12 o
   1  10   6       30.71       75.66     37.09 o
   2  10   6      247.83      253.26     50.99 o
  -5  11   6      148.99      154.55     59.91 o
  -4  11   6      207.97      179.88     60.02 o
  -3  11   6       19.18      -64.80     54.57 o
  -2  11   6        9.01       34.39     46.43 o
  -1  11   6       82.06      116.43     40.28 o
   0  11   6      189.99       82.25     61.47 o
  -1 -13   7      265.52      286.30     49.29 o
   0 -13   7      185.65      307.74     64.10 o
   1 -13   7       59.30       46.86     50.94 o
   2 -13   7      216.18      236.68     47.26 o
   3 -13   7      315.31      265.64     56.53 o
  -3 -12   7       20.77       70.47     79.13 o
  -2 -12   7      402.54      393.88    116.67 o
  -1 -12   7       16.48       67.17     41.23 o
   0 -12   7      267.40      253.26     49.31 o
   1 -12   7       55.88       41.58     36.02 o
   2 -12   7       66.96      132.68     46.66 o
   3 -12   7      104.42       33.94     44.58 o
   4 -12   7       27.92       31.22     40.39 o
   5 -12   7      574.53      450.43     74.74 o
  -5 -11   7      262.94      314.28    119.71 o
  -4 -11   7      713.02      809.53    117.53 o
  -3 -11   7       39.96       51.50     54.34 o
  -2 -11   7       12.78       30.62     38.69 o
  -1 -11   7      127.58      178.46     39.62 o
   0 -11   7      128.74      109.68     31.34 o
   1 -11   7      503.36      448.74     40.39 o
   2 -11   7        2.68      -13.64     43.91 o
   3 -11   7      111.58      125.46     33.22 o
   4 -11   7      560.61      654.97     49.47 o
   5 -11   7      102.95      235.47     60.14 o
   6 -11   7      456.53      491.22     72.78 o
  -6 -10   7      149.78       15.99    117.95 o
  -5 -10   7        0.14       81.53     68.38 o
  -4 -10   7        6.23        4.21     35.04 o
  -3 -10   7       14.96      105.28     27.43 o
  -2 -10   7        5.17       -0.53     25.17 o
  -1 -10   7      151.00      162.56     28.36 o
   0 -10   7       73.69      118.72     21.93 o
   1 -10   7     1004.67     1002.96     41.93 o
   2 -10   7      767.16      774.50     41.26 o
   3 -10   7        6.88       50.92     33.06 o
   4 -10   7      732.88      687.91     43.75 o
   5 -10   7        0.49       -2.28     36.81 o
   6 -10   7      209.66      226.62     62.58 o
  -6  -9   7        1.06       34.71     98.60 o
  -5  -9   7       14.75       33.16     50.17 o
  -4  -9   7       20.50       35.02     34.01 o
  -3  -9   7      969.24      974.65     38.86 o
  -2  -9   7      360.29      324.22     21.93 o
  -1  -9   7      476.15      439.82     22.77 o
   0  -9   7       62.01       57.76     16.09 o
   1  -9   7        1.45       67.82     27.26 o
   2  -9   7        0.73       28.61     22.67 o
   3  -9   7       80.89       71.34     23.93 o
   4  -9   7      185.09      157.87     45.58 o
   5  -9   7       76.51      104.74     39.84 o
   6  -9   7        8.49       43.47     48.01 o
   7  -9   7        0.10       -8.55     62.84 o
  -7  -8   7       91.70      408.72    111.34 o
  -6  -8   7      395.94      348.50     56.85 o
  -5  -8   7      429.02      408.20     39.05 o
  -4  -8   7     1501.90     1522.36     50.62 o
  -3  -8   7      248.09      239.13     18.02 o
  -2  -8   7     1507.64     1515.14     32.99 o
  -1  -8   7       20.44       28.33     15.22 o
   0  -8   7      134.91      121.34     15.46 o
   1  -8   7       28.12       41.91     18.69 o
   2  -8   7        5.07       15.25     19.97 o
   3  -8   7      324.16      257.48     32.71 o
   4  -8   7       49.79       22.09     31.24 o
   5  -8   7      132.01       85.40     41.11 o
   6  -8   7       17.82       51.31     34.71 o
   7  -8   7        0.23      146.44     75.62 o
  -8  -7   7      130.82      150.96    114.85 o
  -7  -7   7      480.69      501.84     66.44 o
  -6  -7   7      967.13      911.23     65.54 o
  -5  -7   7      682.86      647.54     40.42 o
  -4  -7   7       11.63       18.18     14.90 o
  -3  -7   7      623.95      616.92     17.76 o
  -2  -7   7       38.85       41.07     11.71 o
  -1  -7   7      981.17      977.12     26.49 o
   0  -7   7      103.69       99.13     15.02 o
   1  -7   7      413.14      390.72     18.32 o
   2  -7   7      160.66      145.16     18.51 o
   3  -7   7        1.73        3.84     26.26 o
   4  -7   7       21.27       -7.15     29.17 o
   5  -7   7       34.19       22.21     27.33 o
   6  -7   7      592.97      581.26     45.96 o
   7  -7   7        8.07       99.13     42.98 o
   8  -7   7      423.76      293.96     91.71 o
  -8  -6   7      294.22      291.70    109.89 o
  -7  -6   7      483.48      491.22     61.61 o
  -6  -6   7      152.32      210.56     39.19 o
  -5  -6   7        0.71       -4.21     27.87 o
  -4  -6   7        1.73        5.24      7.52 o
  -3  -6   7      866.45      878.75     20.40 o
  -2  -6   7     1563.20     1561.87     30.34 o
  -1  -6   7      209.20      210.17     13.06 o
   0  -6   7     1252.27     1174.95     27.22 o
   1  -6   7      341.27      356.94     16.00 o
   2  -6   7      182.60      164.93     18.02 o
   3  -6   7       40.07       40.72     19.44 o
   4  -6   7      252.20      250.31     32.25 o
   5  -6   7        4.03       -0.35     30.87 o
   6  -6   7     1421.53     1382.15     74.81 o
   7  -6   7      428.16      586.38     73.10 o
   8  -6   7       94.75      122.81     80.98 o
  -9  -5   7      125.41      336.24    124.79 o
  -8  -5   7      214.84      298.98     66.86 o
  -7  -5   7      180.55      165.95     45.37 o
  -6  -5   7       93.65       38.23     32.41 o
  -5  -5   7     2026.98     2141.17     46.56 o
  -4  -5   7      784.34      776.71     22.14 o
  -3  -5   7      125.23      123.98      9.43 o
  -2  -5   7      109.71      104.74      8.68 o
  -1  -5   7       95.31      108.57     10.20 o
   0  -5   7        1.82       -7.50      8.20 o
   1  -5   7       15.97       30.62     10.99 o
   2  -5   7      284.05      293.51     16.34 o
   3  -5   7      476.61      525.84     24.89 o
   4  -5   7      388.55      408.20     25.68 o
   5  -5   7      991.80     1068.57     60.60 o
   6  -5   7      167.30       74.06     45.58 o
   7  -5   7      118.62       90.87     43.66 o
   8  -5   7       74.56       35.34    100.11 o
  -9  -4   7      269.33      420.59     87.43 o
  -8  -4   7      132.61       98.86     59.51 o
  -7  -4   7       59.86      199.57     41.89 o
  -6  -4   7      183.14      161.21     19.84 o
  -5  -4   7      204.16      204.84     16.30 o
  -4  -4   7      432.47      439.82     18.32 o
  -3  -4   7       12.61       22.47     10.68 o
  -2  -4   7      222.12      228.21      9.61 o
  -1  -4   7      111.41      132.68      9.15 o
   0  -4   7      668.13      698.36     19.60 o
   1  -4   7      542.90      541.75     17.88 o
   2  -4   7      440.64      452.67     22.54 o
   3  -4   7      350.80      427.13     29.01 o
   4  -4   7        6.30       60.19     29.17 o
   5  -4   7      791.94      883.46     75.55 o
   6  -4   7      572.41      485.94     50.20 o
   7  -4   7      626.63      728.05     89.31 o
  -9  -3   7       22.48       82.97     71.40 o
  -8  -3   7      181.75      212.10     49.75 o
  -7  -3   7      276.37      275.64     25.07 o
  -6  -3   7       16.95       21.72     14.57 o
  -5  -3   7      128.31      103.12     15.60 o
  -4  -3   7      297.71      293.05     16.78 o
  -3  -3   7      480.91      526.45     19.44 o
  -2  -3   7      596.63      635.46     14.69 o
  -1  -3   7      368.21      349.48     14.36 o
   0  -3   7       29.89       39.72      9.52 o
   1  -3   7       23.78       22.47      8.29 o
   2  -3   7      392.17      400.73     20.14 o
   3  -3   7      293.99      302.66     24.87 o
   4  -3   7     1563.51     1787.12     64.93 o
   5  -3   7      162.84      157.20     36.18 o
   6  -3   7      417.03      521.59     90.10 o
   7  -3   7      756.17      716.68     92.15 o
  -9  -2   7       59.25       50.17     65.28 o
  -8  -2   7       99.57       88.12     30.08 o
  -7  -2   7      157.84       89.87     20.58 o
  -6  -2   7       38.20       49.43     16.56 o
  -5  -2   7      500.70      514.37     22.82 o
  -4  -2   7       22.44       31.66     11.92 o
  -3  -2   7      910.65      904.85     27.87 o
  -2  -2   7       45.75       41.40      4.77 o
  -1  -2   7      188.78      205.60     11.39 o
   0  -2   7      288.22      322.31     12.83 o
   1  -2   7       56.24       74.97     10.10 o
   2  -2   7     1840.53     1747.05     53.13 o
   3  -2   7      910.41      917.63     37.70 o
   4  -2   7      125.04      149.98     27.89 o
   5  -2   7        2.78       87.36     31.43 o
   6  -2   7      161.05      102.32     62.14 o
   7  -2   7       27.54       52.64     47.26 o
   8  -2   7       39.29       98.86     48.98 o
 -10  -1   7        3.08       -6.66     70.69 o
  -9  -1   7      159.08       91.89     46.19 o
  -8  -1   7      457.08      407.13     33.13 o
  -7  -1   7      416.91      483.61     31.45 o
  -6  -1   7      179.39      184.88     19.09 o
  -5  -1   7      202.29      174.59     17.14 o
  -4  -1   7        0.31       14.34     14.15 o
  -3  -1   7      564.28      622.19     16.51 o
  -2  -1   7       51.76       68.47     12.27 o
   0  -1   7      620.18      674.08     62.56 o
   1  -1   7     2014.61     2068.29     40.95 o
   2  -1   7      206.39      209.40     13.02 o
   3  -1   7     1727.81     1782.65     48.08 o
   4  -1   7      940.77     1031.67     33.16 o
   5  -1   7       41.66       22.84     26.33 o
   6  -1   7        0.78       45.77     39.95 o
   7  -1   7        6.11       -0.70     38.93 o
   8  -1   7        8.76      139.16     72.78 o
 -10   0   7       43.84       -3.49     76.92 o
  -9   0   7      220.79      208.26     38.21 o
  -8   0   7        0.17       -4.72     23.63 o
  -7   0   7       76.04       38.39     25.10 o
  -6   0   7       51.83       47.77     10.97 o
  -5   0   7      238.91      259.20     13.22 o
  -4   0   7     1008.50     1057.33     27.56 o
  -3   0   7      103.63       95.22      9.55 o
  -2   0   7        4.70       23.35      5.50 o
  -1   0   7     2465.97     2440.11     69.33 o
   0   0   7     2463.02     2424.44     95.18 o
   1   0   7     1607.62     1710.73     50.38 o
   2   0   7     1198.62     1206.02     28.50 o
   3   0   7       40.71       41.58     14.69 o
   4   0   7      309.26      299.43     22.00 o
   5   0   7     1383.43     1371.33     51.97 o
   6   0   7        4.34      -14.74     37.51 o
   7   0   7      248.93      275.64     54.08 o
 -10   1   7        6.29       24.65     51.15 o
  -9   1   7       42.51       -0.88     31.69 o
  -8   1   7      241.45      247.39     34.15 o
  -7   1   7      233.03      242.01     20.60 o
  -6   1   7     6173.65     6075.01    103.19 o
  -5   1   7     2277.67     2303.42     48.29 o
  -4   1   7      808.93      817.84     23.47 o
  -3   1   7     1730.69     1752.59     38.79 o
  -2   1   7      999.46     1019.79     22.82 o
  -1   1   7     1253.11     1298.78     43.89 o
   0   1   7      366.36      352.97     14.92 o
   1   1   7      268.99      242.01     18.53 o
   2   1   7      937.34      958.17     31.15 o
   3   1   7      271.99      292.61     22.65 o
   4   1   7        3.49        4.72     21.33 o
   5   1   7     3622.19     3497.76     92.40 o
   6   1   7      831.88      754.01     47.26 o
   7   1   7        2.89       39.72     46.56 o
 -10   2   7       52.01       -5.24     53.06 o
  -9   2   7      164.30      137.92     48.50 o
  -8   2   7      422.19      442.59     39.00 o
  -7   2   7     1033.67      981.28     35.67 o
  -6   2   7        7.14        7.87     11.88 o
  -5   2   7     1662.42     1621.03     42.65 o
  -4   2   7     2875.15     2906.53     61.39 o
  -3   2   7     1046.73     1047.03     29.99 o
  -2   2   7       12.68       -2.28      8.08 o
  -1   2   7      165.09      154.22      5.92 o
   0   2   7      592.83      575.53     22.23 o
   1   2   7     1311.50     1393.98     39.55 o
   2   2   7        6.26       18.63     13.48 o
   3   2   7     1747.20     1826.53     57.72 o
   4   2   7        2.71       32.71     30.13 o
   5   2   7     1601.13     1606.13     61.54 o
   6   2   7      150.34      118.72     35.50 o
 -10   3   7        8.25      -82.72     55.15 o
  -9   3   7      653.87      748.21     58.67 o
  -8   3   7      126.69      151.61     27.71 o
  -7   3   7      548.26      583.82     34.55 o
  -6   3   7      131.12      160.20     17.42 o
  -5   3   7       30.99       35.02     13.16 o
  -4   3   7     1451.46     1521.33     40.28 o
  -3   3   7        4.75        1.75     13.85 o
  -2   3   7      599.18      620.21     21.75 o
  -1   3   7     1400.33     1455.95     35.36 o
   0   3   7      135.21      143.25     11.10 o
   1   3   7      573.96      586.38     21.16 o
   2   3   7       40.57       36.78     13.32 o
   3   3   7      969.10      936.17     38.90 o
   4   3   7       53.26       55.16     24.38 o
   5   3   7       17.72      -47.75     31.83 o
   6   3   7       41.35       68.47     37.25 o
  -9   4   7      107.28      223.83     84.77 o
  -8   4   7      230.57      300.82     33.99 o
  -7   4   7       19.81       33.02     26.33 o
  -6   4   7      255.01      244.07     21.93 o
  -5   4   7      504.60      414.11     22.63 o
  -4   4   7     1089.73     1035.93     34.09 o
  -3   4   7     1182.90     1217.08     32.32 o
  -2   4   7      527.43      551.66     23.02 o
  -1   4   7      695.06      718.80     24.86 o
   0   4   7      435.94      442.03     17.81 o
   1   4   7      548.44      569.20     20.21 o
   2   4   7      414.38      439.26     26.08 o
   3   4   7      114.45      111.34     20.95 o
   4   4   7       12.64       -5.24     25.54 o
   5   4   7       41.03       65.23     33.36 o
   6   4   7      391.42      248.65     58.88 o
  -9   5   7       69.63      185.60     70.34 o
  -8   5   7       24.30       33.94     28.08 o
  -7   5   7      436.57      490.04     36.93 o
  -6   5   7       62.03       59.98     21.33 o
  -5   5   7      894.10      879.54     49.47 o
  -4   5   7      145.11      134.52     23.65 o
  -3   5   7     1536.90     1568.17     45.08 o
  -2   5   7       54.48       49.05     17.81 o
  -1   5   7       42.82       36.29     16.27 o
   0   5   7      218.49      206.74     15.23 o
   1   5   7       11.39       -0.53     14.44 o
   2   5   7       91.42       83.70     20.60 o
   3   5   7      196.87      195.47     25.54 o
   4   5   7      147.89      185.60     32.11 o
   5   5   7        2.76      -56.55     56.16 o
   6   5   7       84.55      -61.84     81.21 o
  -9   6   7      753.58      922.45     98.92 o
  -8   6   7       25.92       70.68     36.51 o
  -7   6   7      721.56      703.97     47.77 o
  -6   6   7       23.34       25.17     29.90 o
  -5   6   7      218.24      199.94     30.71 o
  -4   6   7      110.46       88.85     20.72 o
  -3   6   7       48.72       53.22     19.32 o
  -2   6   7      201.92      237.50     20.81 o
  -1   6   7      513.86      492.39     25.86 o
   0   6   7      198.89      187.77     18.14 o
   1   6   7       16.08        3.16     16.30 o
   2   6   7        6.21       51.50     23.75 o
   3   6   7       19.07       16.64     26.24 o
   4   6   7       13.22      -23.10     54.60 o
   5   6   7       80.51       65.44     60.62 o
  -8   7   7      524.15      546.70     65.63 o
  -7   7   7       39.73       20.74     37.51 o
  -6   7   7        7.13       86.38     42.82 o
  -5   7   7      114.65       56.36     32.99 o
  -4   7   7      456.76      452.67     36.06 o
  -3   7   7      259.60      273.45     28.47 o
  -2   7   7      116.46       91.12     23.75 o
  -1   7   7      550.49      541.75     30.20 o
   0   7   7        0.03        0.53     25.36 o
   1   7   7       88.55      111.06     25.12 o
   2   7   7       72.83       93.68     25.12 o
   3   7   7       27.17       45.59     38.79 o
   4   7   7      856.09      718.10     58.90 o
  -8   8   7       62.41       80.11     63.28 o
  -7   8   7       40.38      -16.95     53.87 o
  -6   8   7        2.89      -10.87     44.70 o
  -5   8   7       61.21       60.41     40.95 o
  -4   8   7        1.31       39.88     38.46 o
  -3   8   7       14.55       39.55     47.12 o
  -2   8   7      251.23      245.74     49.82 o
  -1   8   7      112.93      142.93     34.51 o
   0   8   7        0.05       -6.14     27.66 o
   1   8   7      575.50      576.18     38.77 o
   2   8   7      404.38      460.03     49.98 o
   3   8   7       49.65       54.18     46.19 o
  -7   9   7       55.46       37.41     54.90 o
  -6   9   7      272.66      271.70     71.59 o
  -5   9   7        9.57      -16.09     44.51 o
  -4   9   7       53.72      137.29     55.53 o
  -3   9   7       68.43       22.47     40.91 o
  -2   9   7      772.29      754.01     46.54 o
  -1   9   7       65.27       79.39     31.85 o
   0   9   7       21.12      101.77     43.28 o
   1   9   7        4.83       48.68     37.51 o
   2   9   7       80.39      230.61     67.56 o
  -5  10   7       68.15       60.81     67.31 o
  -4  10   7      186.54      346.51     70.48 o
  -3  10   7       13.30      103.12     63.46 o
  -2  10   7      296.40      325.16     54.92 o
  -1  10   7      324.72      315.22     54.53 o
   0  10   7      224.91      183.81     66.05 o
   1  10   7       98.24       -3.16     61.97 o
   0 -13   8      190.60      392.83     62.46 o
   1 -13   8       13.70       71.13     45.10 o
  -3 -12   8       66.61       56.95    119.30 o
  -2 -12   8      274.17      393.35     87.17 o
  -1 -12   8        1.11      233.84     66.00 o
   0 -12   8      613.77      601.88     59.77 o
   1 -12   8      202.03      229.40     48.52 o
   2 -12   8       66.57       53.22     41.53 o
   3 -12   8      124.56      118.72     45.59 o
   4 -12   8      127.86      123.09     53.76 o
  -4 -11   8      767.24     1072.02    121.37 o
  -3 -11   8       66.60      -29.33     94.20 o
  -2 -11   8      122.15      185.97     62.47 o
  -1 -11   8      126.73      141.35     38.09 o
   0 -11   8       19.15       13.44     29.24 o
   1 -11   8        5.26       93.68     43.56 o
   2 -11   8      270.18      290.35     44.23 o
   3 -11   8       11.70       70.01     39.88 o
   4 -11   8       53.19       74.06     60.62 o
   5 -11   8        1.71       94.45     48.64 o
  -5 -10   8       15.07       27.63     97.15 o
  -4 -10   8        7.88       67.82     55.83 o
  -3 -10   8      458.78      465.73     58.28 o
  -2 -10   8       37.38       77.76     33.39 o
  -1 -10   8        0.78       30.19     24.16 o
   0 -10   8      141.86      139.16     28.73 o
   1 -10   8       68.06       87.61     23.54 o
   2 -10   8      534.05      590.89     38.62 o
   3 -10   8       30.67       32.41     41.30 o
   4 -10   8        2.64      -23.87     44.37 o
   5 -10   8       65.18      119.30     64.51 o
   6 -10   8      543.51      519.79     63.39 o
  -6  -9   8        5.60      -95.73    105.44 o
  -5  -9   8       27.37       16.85     42.49 o
  -4  -9   8       50.45      161.55     52.17 o
  -3  -9   8      258.39      252.42     32.81 o
  -2  -9   8      424.11      427.13     32.83 o
  -1  -9   8      100.17      101.51     20.54 o
   0  -9   8      324.62      291.25     28.92 o
   1  -9   8       30.88       49.61     23.68 o
   2  -9   8      320.48      303.59     27.22 o
   3  -9   8        1.45       34.39     24.23 o
   4  -9   8      594.90      664.49     52.55 o
   5  -9   8      448.81      496.51     47.78 o
   6  -9   8      254.07      370.58     77.99 o
  -7  -8   8       48.17      248.23    114.31 o
  -6  -8   8        6.69      -36.29     54.55 o
  -5  -8   8      158.55      211.33     58.51 o
  -4  -8   8       48.55       97.55     30.08 o
  -3  -8   8       20.21       34.25     17.83 o
  -2  -8   8        4.25      -13.16     14.88 o
  -1  -8   8      115.04      105.02     15.46 o
   0  -8   8        7.36       26.66     16.69 o
   1  -8   8        1.02       13.85     21.39 o
   2  -8   8      148.97      164.60     23.44 o
   3  -8   8      120.49      216.36     27.66 o
   4  -8   8      104.97       50.73     32.25 o
   5  -8   8     1438.61     1458.98     62.70 o
   6  -8   8       36.52       41.74     40.54 o
   7  -8   8        1.48     -127.54    113.04 o
  -7  -7   8      486.00      393.35    101.35 o
  -6  -7   8      252.44      229.00     64.51 o
  -5  -7   8      212.24      237.10     35.06 o
  -4  -7   8       38.44       83.21     17.39 o
  -3  -7   8        2.32       12.41     10.53 o
  -2  -7   8      146.31      128.14     15.29 o
  -1  -7   8       11.45        8.55     12.94 o
   0  -7   8      650.47      618.23     20.40 o
   1  -7   8        7.64       27.35     17.32 o
   2  -7   8       37.85       28.89     17.23 o
   3  -7   8      219.71      229.81     32.11 o
   4  -7   8       67.23      132.68     29.59 o
   5  -7   8      103.71      194.36     42.46 o
   6  -7   8      142.44      131.47     47.07 o
   7  -7   8       27.23      250.31    110.61 o
  -8  -6   8        0.07      -16.85    104.88 o
  -7  -6   8       97.72       24.00     48.91 o
  -6  -6   8        5.93       88.61     35.90 o
  -5  -6   8      329.90      338.68     35.09 o
  -4  -6   8       17.46       19.09     13.30 o
  -3  -6   8      553.80      561.02     18.81 o
  -2  -6   8       51.83       43.30     10.27 o
  -1  -6   8     2164.99     2285.67     44.31 o
   0  -6   8      216.20      233.03     14.55 o
   1  -6   8       37.82       11.22     13.13 o
   2  -6   8      179.43      225.81     19.11 o
   3  -6   8      354.75      316.63     25.91 o
   4  -6   8      343.61      344.55     32.94 o
   5  -6   8      285.46      329.00     48.50 o
   6  -6   8      228.01      220.67     57.04 o
   7  -6   8      804.20      733.78     94.67 o
  -8  -5   8        1.32      -68.47     97.72 o
  -7  -5   8       91.89       75.20     42.72 o
  -6  -5   8       57.79       94.95     34.57 o
  -5  -5   8        1.45        6.33     15.79 o
  -4  -5   8       35.24       55.76     12.85 o
  -3  -5   8     1124.67     1147.00     26.01 o
  -2  -5   8       89.34       76.36      9.71 o
  -1  -5   8      133.72      141.99     11.99 o
   0  -5   8        3.85      -15.28     10.18 o
   1  -5   8       15.34       11.04     11.18 o
   2  -5   8      258.82      278.73     28.73 o
   3  -5   8       28.67       56.36     26.24 o
   4  -5   8       55.41       53.99     27.63 o
   5  -5   8      183.73      191.79     48.77 o
   6  -5   8       20.64      -47.22     60.04 o
  -9  -4   8      211.31      210.17     79.84 o
  -8  -4   8        7.93       52.25     43.84 o
  -7  -4   8       33.00       93.15     33.22 o
  -6  -4   8      282.50      320.89     30.36 o
  -5  -4   8       21.32       45.59     16.09 o
  -4  -4   8       62.81       59.79     14.13 o
  -3  -4   8      228.02      230.61     13.27 o
  -2  -4   8       50.76       47.03      8.17 o
  -1  -4   8      317.05      309.60     17.23 o
   0  -4   8      559.51      590.24     14.79 o
   1  -4   8     2615.11     2666.17     51.96 o
   2  -4   8      520.21      561.65     28.24 o
   3  -4   8      189.73      278.73     28.29 o
   4  -4   8      172.45      219.50     30.99 o
   5  -4   8       36.50       74.97     55.48 o
   6  -4   8        0.87       87.87     73.22 o
   7  -4   8        3.91       91.12     57.37 o
  -9  -3   8      167.90      191.05    102.84 o
  -8  -3   8       45.94       58.97     45.35 o
  -7  -3   8        0.33        7.73     20.18 o
  -6  -3   8        6.66       16.51     18.30 o
  -5  -3   8       51.49       47.57     16.81 o
  -4  -3   8      344.37      361.97     19.14 o
  -3  -3   8      250.23      227.00     17.55 o
  -2  -3   8      881.29      842.25     27.66 o
  -1  -3   8     1285.74     1370.35     36.27 o
   0  -3   8      751.84      765.69     24.17 o
   1  -3   8      997.77     1079.84     34.81 o
   2  -3   8     3500.78     3918.44    116.02 o
   3  -3   8       36.13       89.12     23.75 o
   4  -3   8      290.11      378.79     37.62 o
   5  -3   8      246.34      314.75     59.20 o
   6  -3   8        5.76      130.56     68.07 o
   7  -3   8      227.48      562.28     94.81 o
  -9  -2   8       56.09      -10.69     93.96 o
  -8  -2   8      102.90       58.56     40.74 o
  -7  -2   8        0.08      -11.22     23.51 o
  -6  -2   8      350.26      332.37     25.59 o
  -5  -2   8     1006.06     1057.33     37.88 o
  -4  -2   8        2.00       12.13     16.32 o
  -3  -2   8     2126.14     1980.13     48.31 o
  -2  -2   8      373.55      397.56     16.90 o
  -1  -2   8      118.10      116.15     11.69 o
   0  -2   8     1107.90     1139.83     41.12 o
   1  -2   8      421.02      396.51     17.41 o
   2  -2   8     1032.17     1014.72     37.95 o
   3  -2   8      617.53      701.86     34.37 o
   4  -2   8       49.69      108.57     24.84 o
   5  -2   8     1195.56     1054.76     78.25 o
   6  -2   8       12.00       29.75     32.78 o
   7  -2   8       89.45      114.15     39.90 o
  -9  -1   8        3.83      147.40    106.73 o
  -8  -1   8     1177.50     1181.32     52.78 o
  -7  -1   8     1161.98     1206.95     47.84 o
  -6  -1   8      307.15      285.85     27.75 o
  -5  -1   8     1518.35     1601.89     47.70 o
  -4  -1   8     1773.95     1800.58     48.31 o
  -3  -1   8      526.67      561.02     15.67 o
  -2  -1   8      186.57      158.53     12.34 o
  -1  -1   8      612.88      561.02     24.45 o
   0  -1   8     1010.02      945.92     70.85 o
   1  -1   8      408.23      394.40     22.09 o
   2  -1   8       53.74       60.41     10.08 o
   3  -1   8     4753.35     4942.51    100.53 o
   4  -1   8     1870.28     1889.30     55.25 o
   5  -1   8      262.13      231.82     31.04 o
   6  -1   8       42.28       48.13     31.60 o
  -9   0   8      154.77      200.32     40.84 o
  -8   0   8       10.45       63.10     38.70 o
  -7   0   8      641.56      659.04     40.79 o
  -6   0   8     2517.63     2488.74     66.05 o
  -5   0   8      259.24      289.00     22.05 o
  -4   0   8        1.18       14.74     11.18 o
  -3   0   8      547.00      557.90     18.14 o
  -2   0   8       23.37       22.21      5.24 o
  -1   0   8      466.64      468.59     38.98 o
   0   0   8       87.73       83.95     12.13 o
   1   0   8     1047.01     1053.90     37.83 o
   2   0   8      631.22      657.69     17.65 o
   3   0   8     2026.59     2027.55     46.50 o
   4   0   8       87.93      118.72     24.82 o
   5   0   8      210.47      229.00     31.25 o
   6   0   8       79.87      -15.78     72.04 o
  -9   1   8      153.84      136.06     47.26 o
  -8   1   8      740.80      793.03     49.22 o
  -7   1   8      107.73      134.52     30.71 o
  -6   1   8      222.32      239.96     16.81 o
  -5   1   8      132.78      124.86     14.50 o
  -4   1   8        8.83       13.44     12.04 o
  -3   1   8      162.06      198.81     11.95 o
  -2   1   8      668.90      698.36     21.70 o
  -1   1   8       67.15       57.76     13.08 o
   0   1   8     1003.72     1077.23     41.72 o
   1   1   8      232.24      194.73     18.48 o
   2   1   8      556.27      525.84     32.80 o
   3   1   8       90.42       95.46     17.07 o
   4   1   8       37.75       35.65     22.14 o
   5   1   8      371.11      417.88     33.57 o
   6   1   8      260.28      351.97     89.42 o
  -9   2   8        2.92       63.95     48.28 o
  -8   2   8      119.95      129.64     31.66 o
  -7   2   8        2.00        2.28     18.39 o
  -6   2   8      805.91      778.18     32.50 o
  -5   2   8     2263.63     2326.35     56.20 o
  -4   2   8      394.23      418.96     18.42 o
  -3   2   8       53.92       61.84     12.50 o
  -2   2   8      202.21      245.32     15.34 o
  -1   2   8        1.61        4.38     19.95 o
   0   2   8      581.46      553.51     30.52 o
   1   2   8       16.77        2.96     16.41 o
   2   2   8     1190.21     1179.49     37.28 o
   3   2   8        1.44       32.41     18.69 o
   4   2   8        0.94       -1.58     21.42 o
   5   2   8      292.03      341.12     76.29 o
  -9   3   8      506.37      426.04     51.38 o
  -8   3   8      502.73      504.21     57.67 o
  -7   3   8     1424.42     1474.19     52.87 o
  -6   3   8      388.51      394.40     28.92 o
  -5   3   8     1369.20     1341.11     36.85 o
  -4   3   8       64.02       81.77     18.67 o
  -3   3   8      215.22      192.15     17.62 o
  -2   3   8        3.75        0.88     10.38 o
  -1   3   8       20.68       13.64     18.58 o
   0   3   8      427.57      408.20     28.89 o
   1   3   8       77.79       75.20     22.05 o
   2   3   8        0.83       31.22     14.06 o
   3   3   8        8.38       20.98     17.11 o
   4   3   8       38.58       43.47     36.50 o
   5   3   8       29.76        2.79     69.13 o
  -9   4   8       82.94      152.26     84.95 o
  -8   4   8      450.97      464.01     58.18 o
  -7   4   8        2.02       47.94     26.77 o
  -6   4   8      120.66      126.65     26.22 o
  -5   4   8      131.65      119.30     19.09 o
  -4   4   8      345.97      350.48     21.32 o
  -3   4   8     1178.68     1188.61     36.51 o
  -2   4   8      190.61      175.64     16.85 o
  -1   4   8      163.03      191.05     16.83 o
   0   4   8       88.05       82.02     15.83 o
   1   4   8       63.76       85.40     14.69 o
   2   4   8        7.71       19.79     15.55 o
   3   4   8      159.11      170.77     31.83 o
   4   4   8     1601.80     1482.34     83.60 o
   5   4   8      145.94       59.37     38.16 o
   6   4   8      190.10      156.20     89.03 o
  -9   5   8       60.65       16.30     94.31 o
  -8   5   8        1.04       71.80     83.68 o
  -7   5   8       54.49       64.58     35.97 o
  -6   5   8      228.33      228.21     29.61 o
  -5   5   8       57.97      106.93     32.04 o
  -4   5   8      211.84      166.98     28.40 o
  -3   5   8      217.60      216.75     23.38 o
  -2   5   8      120.90       99.92     17.48 o
  -1   5   8       81.08       86.14     19.42 o
   0   5   8       83.48      114.15     17.83 o
   1   5   8      664.50      777.45     42.82 o
   2   5   8     1447.55     1523.40     54.78 o
   3   5   8      124.17      125.46     43.59 o
   4   5   8      132.11      145.16     42.75 o
   5   5   8      170.94      182.72     84.47 o
  -8   6   8      116.37       84.17     95.24 o
  -7   6   8        4.87      -21.96     34.01 o
  -6   6   8        0.51       28.19     35.85 o
  -5   6   8        0.14      -14.74     26.64 o
  -4   6   8      822.67      750.38     47.15 o
  -3   6   8        0.29       -4.38     23.31 o
  -2   6   8      144.71      146.75     32.73 o
  -1   6   8       40.11        9.68     27.77 o
   0   6   8     1902.30     1829.93     63.44 o
   1   6   8     1227.06     1105.22     42.26 o
   2   6   8      241.66      264.34     42.61 o
   3   6   8      441.40      294.42     45.44 o
   4   6   8      193.21      101.25     57.02 o
  -8   7   8      401.65      421.14     51.62 o
  -7   7   8        4.42      -39.72     55.23 o
  -6   7   8        4.61       50.17     47.08 o
  -5   7   8      158.09      173.54     38.72 o
  -4   7   8      508.25      505.99     41.70 o
  -3   7   8      240.06      266.49     38.90 o
  -2   7   8       99.55       85.16     27.36 o
  -1   7   8      391.55      393.88     34.16 o
   0   7   8      137.16      176.34     51.34 o
   1   7   8      126.99       85.40     34.99 o
   2   7   8      415.80      490.62     53.38 o
   3   7   8      451.88      370.58     49.45 o
  -7   8   8      136.84      117.01     43.82 o
  -6   8   8      627.65      692.77     66.21 o
  -5   8   8       40.30       40.90     44.37 o
  -4   8   8      442.56      494.74     55.36 o
  -3   8   8     1003.72      917.63     56.95 o
  -2   8   8       64.21       66.29     37.95 o
  -1   8   8        5.65      -22.47     41.79 o
   0   8   8       68.64      109.68     35.22 o
   1   8   8       78.38       94.18     47.03 o
   2   8   8      190.04      224.23     54.73 o
  -6   9   8      509.58      575.53     65.44 o
  -5   9   8      621.88      614.94     78.14 o
  -4   9   8        0.47       29.47     48.43 o
  -3   9   8       17.24      107.19     49.89 o
  -2   9   8      112.06       68.91     60.46 o
  -1   9   8       60.55       90.87     50.73 o
   0   9   8      177.47      182.37     53.99 o
   1   9   8        9.70        4.38     47.14 o
  -3  10   8        0.79      -18.05     47.15 o
  -2  10   8      466.44      481.87     70.92 o
  -2 -12   9        6.65       56.36     91.83 o
  -1 -12   9        7.45      110.22     91.19 o
   0 -12   9        6.32       23.35     85.47 o
   1 -12   9      312.53      341.12     57.71 o
   2 -12   9        0.08       32.71     37.25 o
   3 -12   9        2.96       -7.50     44.42 o
  -4 -11   9      103.92      140.72     86.70 o
  -3 -11   9       52.81       -2.12     98.76 o
  -2 -11   9       46.18       20.86     94.34 o
  -1 -11   9        1.85      108.29     77.16 o
   0 -11   9        5.07      102.58     40.23 o
   1 -11   9        9.70       52.83     37.34 o
   2 -11   9      838.56      748.93     60.14 o
   3 -11   9      644.88      650.24     60.09 o
   4 -11   9        1.56       29.61     55.76 o
  -5 -10   9      108.45       19.79    103.07 o
  -4 -10   9        0.33       46.49     87.21 o
  -3 -10   9       38.01       25.05     71.96 o
  -2 -10   9        5.08       98.60     83.88 o
  -1 -10   9       35.24       93.15     34.25 o
   0 -10   9      224.18      167.67     39.77 o
   1 -10   9      185.19      307.74     48.77 o
   2 -10   9       33.47       33.02     32.25 o
   3 -10   9      504.60      482.45     44.79 o
   4 -10   9      627.42      812.54     80.76 o
   5 -10   9      291.37      377.75     74.62 o
  -6  -9   9       64.49       85.65    119.58 o
  -5  -9   9       49.81       93.41     68.33 o
  -4  -9   9        9.35       48.13     40.79 o
  -3  -9   9      436.92      487.69     97.08 o
  -2  -9   9      185.73      134.20     47.85 o
  -1  -9   9     1289.04     1210.63     58.97 o
   0  -9   9      167.08      243.25     38.83 o
   1  -9   9       65.28       36.78     40.14 o
   2  -9   9       35.00       47.57     40.74 o
   3  -9   9      218.13      287.65     33.69 o
   4  -9   9      495.12      417.88     55.76 o
   5  -9   9       41.59        4.54     48.15 o
   6  -9   9       65.74      136.67     77.71 o
  -6  -8   9       74.80       58.56     83.28 o
  -5  -8   9      101.77      126.65     47.68 o
  -4  -8   9      239.68      265.64     45.75 o
  -3  -8   9      418.21      389.16     71.57 o
  -2  -8   9      897.07      787.83     38.65 o
  -1  -8   9      110.34      129.64     24.72 o
   0  -8   9      144.56      138.85     31.52 o
   1  -8   9       32.27       20.02     32.83 o
   2  -8   9      621.08      528.89     46.89 o
   3  -8   9       87.63      129.05     38.81 o
   4  -8   9        3.77       42.95     30.71 o
   5  -8   9      396.51      439.26     69.38 o
   6  -8   9      376.61      468.59    118.08 o
  -7  -7   9        1.38      -60.81     97.06 o
  -6  -7   9       68.01       53.22     51.18 o
  -5  -7   9        3.04       19.44     45.87 o
  -4  -7   9      358.37      379.82     38.20 o
  -3  -7   9       61.93      115.29     28.15 o
  -2  -7   9       14.29       17.51     13.18 o
  -1  -7   9     1255.56     1174.04     35.39 o
   0  -7   9        0.50       22.47     13.18 o
   1  -7   9     1456.90     1419.80     46.89 o
   2  -7   9      438.27      434.28     30.90 o
   3  -7   9      213.10      201.06     32.29 o
   4  -7   9      297.68      646.19     94.90 o
   5  -7   9        8.70       38.23     56.16 o
  -8  -6   9       41.17      -92.64    108.07 o
  -7  -6   9       52.42       74.29     98.15 o
  -6  -6   9      127.82       89.61     46.63 o
  -5  -6   9       28.97       24.52     36.44 o
  -4  -6   9      189.69      209.03     22.96 o
  -3  -6   9      578.78      607.08     24.79 o
  -2  -6   9      558.22      544.84     21.63 o
  -1  -6   9      915.04      955.72     29.47 o
   0  -6   9     1350.06     1467.08     39.56 o
   1  -6   9      414.39      445.94     20.68 o
   2  -6   9       74.92       84.42     15.81 o
   3  -6   9      474.21      487.11     45.59 o
   4  -6   9       72.74      109.96     41.93 o
   5  -6   9        4.35        9.68     52.31 o
  -8  -5   9        5.33      271.70    108.24 o
  -7  -5   9      106.68       26.52     51.01 o
  -6  -5   9        0.07       33.48     39.07 o
  -5  -5   9       92.67      119.88     22.61 o
  -4  -5   9       39.84       16.85     12.94 o
  -3  -5   9     1283.85     1300.69     31.52 o
  -2  -5   9      623.39      619.55     19.77 o
  -1  -5   9      281.00      309.60     13.97 o
   0  -5   9     1764.95     1853.79     37.62 o
   1  -5   9        5.67        9.43      9.12 o
   2  -5   9       42.09       97.29     25.86 o
   3  -5   9        3.99      141.04     44.35 o
   4  -5   9       23.01       -9.68     35.83 o
   5  -5   9      310.37      306.36     60.25 o
   6  -5   9        6.02       92.40     62.61 o
  -8  -4   9      175.97      246.98    101.95 o
  -7  -4   9       43.59       66.94     42.03 o
  -6  -4   9      245.47      225.42     26.64 o
  -5  -4   9      319.27      361.47     21.65 o
  -4  -4   9     1004.73     1023.19     31.34 o
  -3  -4   9       48.62       69.13      9.90 o
  -2  -4   9     1216.81     1252.43     33.74 o
  -1  -4   9       40.90       48.50     16.41 o
   0  -4   9      718.15      731.63     28.64 o
   1  -4   9      255.60      252.00     12.60 o
   2  -4   9       35.29       44.87     17.91 o
   3  -4   9        8.14       -2.28     30.66 o
   4  -4   9       13.49       70.24     44.16 o
   5  -4   9       44.27       22.84     46.33 o
   6  -4   9      254.91      356.94     65.54 o
  -9  -3   9      660.40      596.04     95.02 o
  -8  -3   9      245.71      242.83     69.73 o
  -7  -3   9        0.46       46.49     42.79 o
  -6  -3   9     1698.28     1739.32     56.32 o
  -5  -3   9      811.00      771.56     34.57 o
  -4  -3   9      870.33      844.55     33.87 o
  -3  -3   9     1070.51     1016.42     34.62 o
  -2  -3   9      229.32      275.64     18.90 o
  -1  -3   9      114.80      132.38     15.85 o
   0  -3   9       35.13       82.74     14.44 o
   1  -3   9     1870.64     1829.93     39.65 o
   2  -3   9     2520.49     2641.61     83.02 o
   3  -3   9      270.84      317.10     47.15 o
   4  -3   9       67.94       98.86     43.44 o
   5  -3   9      126.66      157.87     52.57 o
   6  -3   9      106.41      317.57     82.11 o
  -9  -2   9      235.28      353.95    113.08 o
  -8  -2   9     1230.85     1168.61     68.80 o
  -7  -2   9      161.57      100.18     29.68 o
  -6  -2   9        0.54      -11.39     23.87 o
  -5  -2   9      106.49      132.98     21.68 o
  -4  -2   9       33.18       42.95     16.83 o
  -3  -2   9      186.53      202.20     12.80 o
  -2  -2   9      681.20      687.91     23.61 o
  -1  -2   9      994.54      996.26     39.28 o
   0  -2   9      591.50      514.97     59.49 o
   1  -2   9      592.30      590.89     18.67 o
   2  -2   9      435.50      467.45     23.47 o
   3  -2   9      107.92      176.69     44.35 o
   4  -2   9     1072.80     1077.23     47.80 o
   5  -2   9       74.09      186.68     54.99 o
   6  -2   9       40.92      186.68     74.88 o
  -9  -1   9       27.35       53.03     92.55 o
  -8  -1   9      464.44      448.74     43.75 o
  -7  -1   9      231.27      297.61     33.80 o
  -6  -1   9        8.55        4.54     24.84 o
  -5  -1   9      207.48      219.50     21.19 o
  -4  -1   9     1003.73      964.75     26.31 o
  -3  -1   9      113.61       92.13     12.20 o
  -2  -1   9      942.34      999.59     32.66 o
  -1  -1   9        0.02      -28.05     26.08 o
   1  -1   9      882.54      896.10     41.21 o
   2  -1   9      552.04      512.57     43.16 o
   3  -1   9       75.63       59.98     15.37 o
   4  -1   9      837.03      744.58     42.63 o
   5  -1   9       63.06       67.82     54.08 o
   6  -1   9       46.53      127.54     64.89 o
  -9   0   9        0.23       47.57     55.71 o
  -8   0   9       25.49       40.90     39.28 o
  -7   0   9     1672.68     1685.63     63.05 o
  -6   0   9     2668.35     2722.52     77.37 o
  -5   0   9       12.07       23.35     12.15 o
  -4   0   9     1473.22     1432.81     37.09 o
  -3   0   9      226.45      209.79     11.50 o
  -2   0   9       39.67       43.12     11.13 o
  -1   0   9        8.30      -26.94     28.03 o
   0   0   9       49.98       58.35     11.73 o
   1   0   9      133.18      156.87     16.25 o
   2   0   9       15.44       18.63     19.09 o
   3   0   9      739.56      692.08     39.00 o
   4   0   9       35.73       28.33     33.11 o
   5   0   9      133.75      160.20     58.65 o
  -9   1   9      207.46      287.65     61.53 o
  -8   1   9      101.98       31.36     35.88 o
  -7   1   9        5.83       -2.61     30.20 o
  -6   1   9       22.93       -8.55     28.52 o
  -5   1   9      252.57      247.39     17.49 o
  -4   1   9       21.59       29.33     13.20 o
  -3   1   9       41.91       43.12      9.75 o
  -2   1   9      132.53      137.92     11.50 o
  -1   1   9      167.90      152.92     14.74 o
   0   1   9       11.02       40.72     16.21 o
   1   1   9       42.64       54.18     17.35 o
   2   1   9       54.44       94.18     25.43 o
   3   1   9        1.20       13.16     26.70 o
   4   1   9     1262.07     1253.38     63.75 o
   5   1   9      183.48      195.10     63.98 o
  -9   2   9      140.30      239.13     58.55 o
  -8   2   9       85.72       94.18     30.83 o
  -7   2   9      253.71      273.45     32.41 o
  -6   2   9       18.03       10.34     18.91 o
  -5   2   9      931.96      921.64     32.15 o
  -4   2   9      515.84      508.97     19.12 o
  -3   2   9       74.64      114.45     13.88 o
  -2   2   9       20.29       13.36     18.09 o
  -1   2   9       10.05       28.05     20.75 o
   0   2   9      255.37      277.85     25.15 o
   1   2   9      121.90      142.30     21.16 o
   2   2   9     1987.70     2075.53     67.56 o
   3   2   9        1.18       31.66     37.11 o
   4   2   9      154.04       89.87     53.22 o
   5   2   9        4.28       -4.05     63.09 o
  -9   3   9       38.17       35.18     65.65 o
  -8   3   9      146.10      147.72     53.10 o
  -7   3   9      104.19      109.40     36.29 o
  -6   3   9       77.59       62.05     21.28 o
  -5   3   9        6.02      -16.30     23.63 o
  -4   3   9     1237.83     1150.57     37.72 o
  -3   3   9       66.58       62.89     13.23 o
  -2   3   9      136.95      121.63     12.85 o
  -1   3   9       23.98       42.95     20.82 o
   0   3   9     1228.47     1293.07     56.18 o
   1   3   9     2457.06     2403.62     66.21 o
   2   3   9       44.21       86.14     28.50 o
   3   3   9     1002.36      842.25     43.03 o
   4   3   9      308.14      231.42     43.10 o
  -8   4   9      176.99       68.70     61.02 o
  -7   4   9      200.77      169.38     43.09 o
  -6   4   9       56.22       34.25     28.05 o
  -5   4   9      218.32      214.42     25.59 o
  -4   4   9      128.50      138.22     23.03 o
  -3   4   9       26.77       45.24     27.43 o
  -2   4   9     2066.41     2171.92     66.65 o
  -1   4   9     2036.81     1990.76     61.44 o
   0   4   9        2.02       -5.61     23.84 o
   1   4   9     1349.13     1385.09     52.24 o
   2   4   9      547.85      498.88     43.17 o
   3   4   9      199.82      177.04     42.98 o
   4   4   9      106.65       94.18     49.85 o
   5   4   9      273.37      311.47     92.54 o
  -8   5   9        6.30       49.99     72.25 o
  -7   5   9       54.20       82.74     29.15 o
  -6   5   9      807.95      811.79     47.54 o
  -5   5   9      198.30      195.83     32.60 o
  -4   5   9       73.95       54.97     30.04 o
  -3   5   9      930.24      941.85     43.88 o
  -2   5   9       47.59      161.88     34.02 o
  -1   5   9      226.93      183.44     29.41 o
   0   5   9      511.70      446.50     34.69 o
   1   5   9       15.05       42.95     27.06 o
   2   5   9      357.27      390.72     50.76 o
   3   5   9      106.75      202.95     54.32 o
   4   5   9       32.66      110.22    103.70 o
  -7   6   9      441.62      494.14     64.75 o
  -6   6   9      155.32      229.00     46.49 o
  -5   6   9      914.88      912.04     61.58 o
  -4   6   9       90.95       92.13     39.14 o
  -3   6   9        1.34       74.52     34.74 o
  -2   6   9        7.02       32.25     30.54 o
  -1   6   9        4.40       59.98     31.17 o
   0   6   9      386.22      341.12     38.63 o
   1   6   9      238.32      222.64     37.93 o
   2   6   9      398.45      410.34     43.98 o
   3   6   9      425.65      456.07    104.61 o
  -7   7   9       56.63      -20.14     58.35 o
  -6   7   9      118.50       69.34     49.17 o
  -5   7   9      136.53      164.93     55.43 o
  -4   7   9      270.88      308.21     56.25 o
  -3   7   9       33.29       87.12     51.66 o
  -2   7   9      132.88      191.42     52.39 o
  -1   7   9      540.65      648.21     62.70 o
   0   7   9       30.58       56.36     56.46 o
   1   7   9      185.91      196.96     46.82 o
   2   7   9        0.03      235.06     86.47 o
  -6   8   9      594.80      612.97     74.08 o
  -5   8   9      251.80      335.28     68.36 o
  -4   8   9      193.76      262.62     49.78 o
  -3   8   9      581.38      562.91     63.46 o
  -2   8   9      534.02      538.05     60.81 o
  -1   8   9      205.69      285.85     60.44 o
   0   8   9      122.79      116.43     51.43 o
   1   8   9       26.14      116.15     59.65 o
  -4   9   9      679.47      465.73     79.42 o
  -3   9   9       53.60      149.98     69.40 o
  -2   9   9       95.40       53.22     47.33 o
  -1   9   9        8.93       11.39     60.33 o
  -3 -11  10      141.68      201.06    107.77 o
  -2 -11  10      133.74       55.57     60.41 o
  -1 -11  10       26.61       41.74     56.46 o
   0 -11  10       60.41      121.93     78.07 o
   1 -11  10        6.98       51.31     46.08 o
   2 -11  10       55.77       95.46     56.15 o
   3 -11  10      145.53      142.30     49.59 o
  -4 -10  10      492.02      629.47    120.25 o
  -3 -10  10      360.72      539.28     83.02 o
  -2 -10  10       70.12       -9.43     51.48 o
  -1 -10  10       69.13      133.29     78.88 o
   0 -10  10       55.22       93.15     34.76 o
   1 -10  10      278.88      230.21     42.60 o
   2 -10  10      113.58      121.06     39.04 o
   3 -10  10      579.93      564.16     62.26 o
   4 -10  10      458.59      203.71     96.74 o
  -5  -9  10       75.39       20.02     68.26 o
  -4  -9  10       85.14     -115.29     85.30 o
  -3  -9  10      194.42      198.45     55.20 o
  -2  -9  10      213.68      283.62     78.48 o
  -1  -9  10       79.66       70.01     42.77 o
   0  -9  10      354.55      343.08     38.25 o
   1  -9  10       58.89       90.63     37.81 o
   2  -9  10      236.50      279.17     48.66 o
   3  -9  10      433.15      418.42     81.25 o
   4  -9  10       43.66      -39.88     84.61 o
  -6  -8  10       19.25      -70.01    102.81 o
  -5  -8  10      189.97      362.97     88.78 o
  -4  -8  10       79.35       -8.03     70.29 o
  -3  -8  10      991.21     1229.12    116.97 o
  -2  -8  10     1802.43     1960.15    124.26 o
  -1  -8  10      308.19      338.19     33.11 o
   0  -8  10      640.68      679.60     46.24 o
   1  -8  10       89.96      101.25     37.83 o
   2  -8  10       41.62       37.41     34.83 o
   3  -8  10      116.00       74.97     47.22 o
  -6  -7  10      120.81      147.72     93.66 o
  -5  -7  10      212.52      299.90     83.00 o
  -4  -7  10     1218.94     1333.36    100.56 o
  -3  -7  10      434.60      329.00     63.88 o
  -2  -7  10     2904.95     2872.36    140.50 o
  -1  -7  10      492.65      517.37     59.02 o
   0  -7  10        7.79        2.96     42.98 o
   1  -7  10       11.35        6.66     40.12 o
   2  -7  10      124.54      150.63     43.88 o
  -7  -6  10       12.94       70.01     97.93 o
  -6  -6  10      756.68      728.05     91.45 o
  -5  -6  10      546.58      443.71     77.53 o
  -4  -6  10      253.76      259.20     31.97 o
  -3  -6  10      572.94      656.32     67.15 o
  -2  -6  10        1.09      141.35     51.01 o
  -1  -6  10      982.96      836.12     32.92 o
   0  -6  10     1042.63      920.05     40.97 o
   1  -6  10       37.33       82.97     31.83 o
  -7  -5  10      424.94      290.79     92.12 o
  -6  -5  10       58.04       38.56     49.66 o
  -5  -5  10      155.93      158.20     29.97 o
  -4  -5  10        0.56       -8.03     27.31 o
  -3  -5  10       22.69       75.66     31.55 o
  -2  -5  10     1612.38     1791.61     66.12 o
  -1  -5  10      552.57      492.97     29.99 o
   0  -5  10     2891.07     2800.44     89.68 o
   1  -5  10      259.57      257.06     33.11 o
  -8  -4  10       60.15       49.80     95.11 o
  -7  -4  10      188.48      279.17     88.05 o
  -6  -4  10       46.19       33.48     28.19 o
  -5  -4  10      121.45      131.15     31.24 o
  -4  -4  10     1442.04     1413.82     57.74 o
  -3  -4  10      105.37      180.58     52.31 o
  -2  -4  10      786.65      799.01     31.43 o
  -1  -4  10      389.81      364.50     22.24 o
   0  -4  10        8.81        5.43     19.12 o
  -8  -3  10      110.27       70.91     87.86 o
  -7  -3  10       38.50      112.75     72.82 o
  -6  -3  10      189.01      152.92     36.67 o
  -5  -3  10      523.21      520.39     30.20 o
  -4  -3  10      545.91      553.51     26.78 o
  -3  -3  10       23.34        8.26      9.82 o
  -2  -3  10      150.20      131.15     18.81 o
  -1  -3  10       65.31       58.76     13.20 o
   0  -3  10      316.45      198.81     39.19 o
  -8  -2  10      448.56      443.15     96.43 o
  -7  -2  10       97.48       95.46     34.41 o
  -6  -2  10        3.84       -9.12     35.25 o
  -5  -2  10      173.69      208.26     24.45 o
  -4  -2  10      327.83      353.95     21.42 o
  -3  -2  10      152.21      155.87     13.55 o
  -2  -2  10       18.15        1.03     13.25 o
  -1  -2  10       83.89       80.34     11.87 o
   0  -2  10       72.55       58.16     31.31 o
  -8  -1  10      110.76      109.68     42.16 o
  -7  -1  10      215.02      251.16     46.15 o
  -6  -1  10        5.23      -13.85     35.08 o
  -5  -1  10      715.84      657.69     31.24 o
  -4  -1  10      136.52      134.52     11.36 o
  -3  -1  10      957.73      866.23     28.06 o
  -2  -1  10      531.47      426.04     29.52 o
  -1  -1  10       62.55       20.74     22.07 o
   0  -1  10      107.39       50.36     34.57 o
   2  -1  10     1645.16     1780.43     87.15 o
  -8   0  10       80.76       43.47     45.22 o
  -7   0  10        5.66       30.92     34.01 o
  -6   0  10       86.81      101.77     27.24 o
  -5   0  10      459.16      472.62     30.52 o
  -4   0  10      605.38      583.82     19.19 o
  -3   0  10       17.42       16.51     15.83 o
  -2   0  10      152.90      216.75     34.30 o
  -1   0  10        9.38       84.91     38.30 o
   1   0  10     1262.86     1335.29     45.47 o
   2   0  10       44.83       79.39     28.31 o
  -8   1  10       96.22      126.95     47.73 o
  -7   1  10        1.41       -7.15     35.69 o
  -6   1  10       31.95       18.97     24.23 o
  -5   1  10       13.16        5.24     13.29 o
  -4   1  10      224.16      256.64     19.09 o
  -3   1  10      218.05      249.89     13.39 o
  -2   1  10     1689.47     1751.49     44.33 o
  -1   1  10     1986.30     1865.20     65.19 o
   0   1  10      493.68      473.18     29.38 o
   1   1  10      846.99      880.33     46.35 o
   2   1  10      773.27      959.00     65.59 o
  -8   2  10       70.48       33.78     55.71 o
  -7   2  10      100.08      133.90     41.05 o
  -6   2  10       67.34       71.80     28.71 o
  -5   2  10      539.12      554.76     26.19 o
  -4   2  10      536.38      569.20     26.54 o
  -3   2  10     2545.85     2561.92     60.32 o
  -2   2  10       14.90        8.41     19.12 o
  -1   2  10      189.79      211.33     26.56 o
   0   2  10      522.00      392.30     56.11 o
   1   2  10        2.43       60.60     28.03 o
   2   2  10      230.17      267.79     35.97 o
  -8   3  10       49.85      113.87     62.46 o
  -7   3  10      267.05      382.40     56.95 o
  -6   3  10      222.01      174.94     29.76 o
  -5   3  10       73.06       75.43     20.93 o
  -4   3  10        0.15        8.41     19.81 o
  -3   3  10      106.64      126.65     34.87 o
  -2   3  10        3.60       -4.21     30.69 o
  -1   3  10        6.66      -33.02     29.68 o
   0   3  10      325.72      332.37     54.06 o
   1   3  10      889.93      837.64     49.82 o
   2   3  10        5.15       58.16     57.55 o
   3   3  10      170.94       -7.73     71.27 o
   4   3  10        0.87       39.39     57.67 o
  -8   4  10       92.32      142.93     60.79 o
  -7   4  10       97.79      178.11     55.48 o
  -6   4  10      288.73      170.42     77.09 o
  -5   4  10        1.29       -3.49     25.86 o
  -4   4  10       81.94      120.76     39.86 o
  -3   4  10        6.01       44.35     35.79 o
  -2   4  10        3.92       40.90     39.46 o
  -1   4  10      834.04      773.03     50.06 o
   0   4  10        1.37       19.09     28.57 o
   1   4  10      748.97      573.01     69.73 o
   2   4  10      115.90       65.23     48.12 o
   3   4  10       69.44       39.39     58.83 o
   4   4  10        0.04       35.65     63.72 o
  -7   5  10       22.69       33.94     92.10 o
  -6   5  10      135.31      166.98     47.91 o
  -5   5  10        7.96       92.64     44.59 o
  -4   5  10       70.78      104.47     41.40 o
  -3   5  10       18.83       51.50     42.95 o
  -2   5  10      464.32      476.07     46.80 o
  -1   5  10       59.71       62.47     36.43 o
   0   5  10      379.97      341.61     44.05 o
   1   5  10       62.49       29.47     37.81 o
   2   5  10      130.80      152.26     87.58 o
   3   5  10      209.26      112.75     66.35 o
  -6   6  10       48.02       38.88     46.56 o
  -5   6  10      470.42      429.88     60.95 o
  -4   6  10      545.31      592.17     60.56 o
  -3   6  10       34.24       -2.28     42.40 o
  -2   6  10      758.98      759.83     55.48 o
  -1   6  10       14.70      110.22     62.00 o
   0   6  10       54.28       67.17     44.28 o
   1   6  10        2.39       -0.70     48.54 o
   2   6  10        6.39       41.58     54.97 o
  -5   7  10        0.80       -2.44     67.64 o
  -4   7  10      303.52      300.82     60.16 o
  -3   7  10       40.53       36.13     55.23 o
  -2   7  10        4.18       62.05     51.10 o
  -1   7  10      189.51      192.89     63.63 o
   0   7  10      172.58      154.22     61.82 o
   1   7  10        1.34       95.99     67.98 o
  -3   8  10      204.79      171.45     67.26 o
  -2   8  10       46.64       50.73     60.74 o
   0 -11  11      217.22      229.00     83.75 o
  -3 -10  11     1137.22     1210.63    127.14 o
  -2 -10  11      312.83      414.63     88.43 o
  -1 -10  11      336.24      350.97     79.86 o
   0 -10  11        0.02      -28.75     74.69 o
   1 -10  11       66.65       61.44     45.87 o
   2 -10  11       13.21      -18.74     48.73 o
  -4  -9  11      612.83      664.49    119.44 o
  -3  -9  11      347.07      451.55     94.53 o
  -2  -9  11        7.94       94.18     74.52 o
  -1  -9  11        2.29       32.41     57.58 o
   0  -9  11        0.33       20.14     60.25 o
   1  -9  11        0.32      -10.18     31.76 o
   2  -9  11      240.22      210.56     65.31 o
  -5  -8  11       33.85      141.67    107.16 o
  -4  -8  11      374.46      497.68     96.88 o
  -3  -8  11      302.83      490.04     85.00 o
  -2  -8  11     1074.65      998.77     84.53 o
  -1  -8  11      281.67      276.08     63.81 o
   0  -8  11      323.19      293.05     79.77 o
   1  -8  11      522.26      502.42     64.10 o
   2  -8  11      247.92      252.00     46.24 o
  -6  -7  11        0.05       24.91     90.54 o
  -5  -7  11      251.33      333.82     89.01 o
  -4  -7  11      845.09      729.49     95.11 o
  -3  -7  11      442.23      342.10     64.65 o
  -2  -7  11     1444.31     1238.43     97.85 o
  -1  -7  11       28.26      -13.44     43.89 o
   0  -7  11       53.06       82.49     43.05 o
   1  -7  11       11.91       46.31     42.89 o
  -6  -6  11      159.04       84.42     87.35 o
  -5  -6  11      149.86       82.25     70.12 o
  -4  -6  11      171.90      134.82     35.36 o
  -3  -6  11        0.43       -3.16     52.34 o
  -2  -6  11       24.87       61.44     45.03 o
  -1  -6  11      208.85      253.26     44.66 o
   0  -6  11     1073.48     1147.00     64.58 o
   1  -6  11      525.62      741.69     60.58 o
  -7  -5  11      356.41      450.43     71.38 o
  -6  -5  11        4.28       88.61     77.02 o
  -5  -5  11      101.05      129.64     37.39 o
  -4  -5  11       40.21       73.83     32.53 o
  -3  -5  11      381.43      407.13     53.95 o
  -2  -5  11       19.69      -45.77     36.37 o
  -1  -5  11       19.23       82.49     29.59 o
   0  -5  11      102.02       79.39     30.90 o
  -7  -4  11       54.00      169.73    102.46 o
  -6  -4  11        0.11      -13.85     69.94 o
  -5  -4  11      460.66      463.45     46.75 o
  -4  -4  11      349.51      269.96     33.50 o
  -3  -4  11      796.56      733.07     62.37 o
  -2  -4  11      793.44      674.76     56.41 o
  -1  -4  11      143.31       68.70     27.87 o
  -7  -3  11      250.86      281.83     65.35 o
  -6  -3  11        4.25      -56.95     37.97 o
  -5  -3  11      356.50      415.72     43.19 o
  -4  -3  11      581.23      559.77     41.35 o
  -3  -3  11        0.22       -5.43     38.00 o
  -2  -3  11      290.48      248.23     23.79 o
  -1  -3  11        0.11      -24.12     31.99 o
  -8  -2  11      130.40      177.04     73.29 o
  -7  -2  11      344.65      379.29     46.42 o
  -6  -2  11      215.00      244.07     45.93 o
  -5  -2  11        1.18       15.25     33.52 o
  -4  -2  11       34.67      -16.51     28.41 o
  -3  -2  11      566.13      511.38     28.15 o
  -2  -2  11      849.62      784.11     71.92 o
  -1  -2  11      723.34      559.14     47.59 o
  -8  -1  11      189.26      263.04     72.59 o
  -7  -1  11       30.11      -60.81     41.30 o
  -6  -1  11        0.03       -8.03     39.69 o
  -5  -1  11      552.79      464.59     45.66 o
  -4  -1  11      122.89      141.35     27.08 o
  -3  -1  11     2862.93     2737.74     95.60 o
  -2  -1  11      153.88      207.88     37.41 o
  -1  -1  11       15.90       24.91     19.30 o
  -8   0  11       12.23      -15.04     44.28 o
  -7   0  11       36.09       38.56     46.21 o
  -6   0  11      131.74      119.30     45.12 o
  -5   0  11      806.67      708.89     49.34 o
  -4   0  11      434.41      461.17     51.18 o
  -3   0  11       23.84       30.34     32.67 o
  -2   0  11       64.81       54.38     36.32 o
  -1   0  11       35.93        5.80     43.38 o
   0   0  11      260.49      260.48     41.46 o
  -8   1  11      826.44      822.39     71.38 o
  -7   1  11       39.31      -11.22     46.29 o
  -6   1  11      823.35      839.94     81.35 o
  -5   1  11       44.57       94.18     63.21 o
  -4   1  11        6.91       28.19     25.17 o
  -3   1  11        8.83       -1.93     25.43 o
  -2   1  11       11.59       39.72     28.70 o
  -1   1  11     1672.30     1493.58     91.08 o
   0   1  11      250.24      243.25     59.48 o
   1   1  11       78.62      138.22     49.19 o
  -7   2  11      125.69      148.05     56.06 o
  -6   2  11        0.05       82.97     72.11 o
  -5   2  11       20.32       33.48     64.80 o
  -4   2  11        0.04       18.74     28.08 o
  -3   2  11       43.05       44.70     28.50 o
  -2   2  11      143.56      237.90     41.25 o
  -1   2  11       33.65       32.11     50.27 o
   0   2  11      496.49      378.28     78.79 o
   1   2  11       87.40      106.65     67.28 o
   2   2  11      485.00      270.40     75.32 o
   3   2  11        0.31     -104.74     73.99 o
   4   2  11      398.69      363.99     66.17 o
  -7   3  11      355.92      304.97     98.50 o
  -6   3  11       61.90      178.46     79.58 o
  -5   3  11      614.76      613.62     70.83 o
  -4   3  11      590.53      521.00     48.96 o
  -3   3  11      210.64      217.54     44.91 o
  -2   3  11      534.43      577.44     45.82 o
  -1   3  11      183.42      226.62     64.58 o
   0   3  11      353.26      326.13     66.47 o
   1   3  11       52.64       46.14     66.72 o
   2   3  11      636.16      434.83     60.74 o
   3   3  11       26.64       80.34     82.60 o
  -7   4  11      191.89      205.21     73.22 o
  -6   4  11      531.37      633.46     85.98 o
  -5   4  11        1.62       27.49     59.42 o
  -4   4  11      631.03      538.05     50.36 o
  -3   4  11       34.39       12.41     40.39 o
  -2   4  11       74.99      147.09     51.38 o
  -1   4  11       36.63       15.99     46.70 o
   0   4  11       37.13      108.01     50.36 o
   1   4  11        2.22       -0.70     73.67 o
   2   4  11       95.53      104.47     62.53 o
  -6   5  11       77.41       38.39     93.03 o
  -5   5  11       57.94       48.31     49.13 o
  -4   5  11        7.83       85.65     49.99 o
  -3   5  11      637.56      587.03     56.46 o
  -2   5  11      298.94      221.46     43.73 o
  -1   5  11        7.14       15.78     37.86 o
   0   5  11      176.54      182.37     52.20 o
   1   5  11      414.28      414.63     68.49 o
  -5   6  11       61.46       31.22     50.31 o
  -4   6  11       47.47       84.42     41.60 o
  -3   6  11        2.08       35.02     56.11 o
  -2   6  11       99.09      105.02     60.79 o
  -1   6  11        1.60       24.38     62.63 o
   0   6  11       41.38       25.05     43.07 o
  -3  -9  12       18.68      111.63     88.12 o
  -2  -9  12      106.71      164.25     75.67 o
  -1  -9  12      279.17      161.88     72.10 o
   0  -9  12       20.17      105.82     67.82 o
  -4  -8  12        0.80       47.77     90.96 o
  -3  -8  12      165.88      229.40     81.42 o
  -2  -8  12       19.25        4.89     57.20 o
  -1  -8  12      738.53      685.12     76.94 o
  -5  -7  12      167.81      270.82     93.69 o
  -4  -7  12       47.97       81.05     77.95 o
  -3  -7  12        6.47       16.64     58.20 o
  -2  -7  12       54.51       93.41     52.97 o
  -5  -6  12        0.12      128.14     81.83 o
  -4  -6  12      115.03      141.67     66.51 o
  -3  -6  12      223.20      183.09     58.76 o
  -6  -5  12       36.56       41.40     77.01 o
  -5  -5  12       11.76      -35.97     67.01 o
  -4  -5  12       45.04       33.78     39.25 o
  -6  -4  12        0.86       31.52     69.27 o
  -5  -4  12       28.57      126.95     45.35 o
  -4  -4  12        5.50       27.49     34.85 o
  -6  -3  12       72.77        2.61     55.69 o
  -5  -3  12      944.40      904.04     67.68 o
  -4  -3  12     1238.66     1164.09    100.28 o
  -6  -2  12     1041.78     1130.01    106.82 o
  -5  -2  12      432.76      473.18     84.67 o
  -4  -2  12      300.62     1222.63    233.33 o
  -2  -2  12        5.06       16.85     37.93 o
  -1  -2  12       89.90       56.55     45.21 o
  -7  -1  12      190.25      210.94     68.84 o
  -6  -1  12        5.44      -47.03     69.92 o
  -5  -1  12        5.73      -26.12     64.28 o
  -4  -1  12       32.81       63.53     47.91 o
  -3  -1  12     1138.09     1163.19     98.44 o
  -2  -1  12      563.92      454.37     48.54 o
  -1  -1  12       60.30       66.73     48.66 o
   0  -1  12      216.11      279.17     49.12 o
  -7   0  12       86.09       56.55     72.89 o
  -6   0  12      102.48      140.09     53.29 o
  -5   0  12      258.74      195.10     74.71 o
  -4   0  12      630.22      615.60     66.35 o
  -3   0  12       83.77      188.14     77.36 o
  -2   0  12      771.91      614.29     59.07 o
  -1   0  12       55.14       79.16     48.77 o
   0   0  12      117.97       43.65     54.76 o
   1   0  12      106.10       88.85     53.17 o
  -7   1  12       50.89       57.76     57.76 o
  -6   1  12      673.83      686.51     97.13 o
  -5   1  12      266.87      305.43     64.33 o
  -4   1  12      568.82      545.45     66.17 o
  -3   1  12       32.37       45.77     30.27 o
  -2   1  12       68.21       55.36     38.81 o
  -1   1  12      165.88       85.89     52.52 o
   0   1  12      418.20      342.59     67.15 o
   1   1  12      103.97      191.05     66.98 o
   2   1  12        0.01       94.95     93.15 o
  -6   2  12       24.15        4.89     57.20 o
  -5   2  12        1.30       71.13     54.94 o
  -4   2  12       68.17       45.77     58.58 o
  -3   2  12      261.95      274.33     44.30 o
  -2   2  12      154.87       99.13     38.49 o
  -1   2  12        9.07      -15.99     61.19 o
   0   2  12      437.50      402.33     72.76 o
   1   2  12        0.10       79.39     69.84 o
   2   2  12        5.75      -30.92     81.58 o
  -6   3  12       20.18       -5.80     85.17 o
  -5   3  12       94.55      132.68     61.61 o
  -4   3  12      748.08      783.37     90.41 o
  -3   3  12      416.16      315.70     48.47 o
  -2   3  12       76.60       32.25     42.10 o
  -1   3  12       37.52        3.68     33.85 o
   0   3  12        3.97       46.14     66.91 o
   1   3  12       97.17       82.97     77.67 o
   2   3  12      196.37      233.43     67.56 o
  -5   4  12        4.17       -7.36     95.95 o
  -4   4  12       18.63       77.06     63.68 o
  -3   4  12       25.92       65.65     44.63 o
  -2   4  12        6.30       97.55     61.19 o
  -1   4  12      109.43      137.92     58.14 o
   0   4  12       75.04      123.98     58.97 o
   1   4  12      172.44       87.87     86.14 o
  -4   5  12       62.73       78.46     57.46 o
  -3   5  12       40.17       23.49     49.91 o
  -2   5  12      310.30      285.41     48.77 o
  -1   5  12      860.41      687.91     82.65 o
  -4  -5  13        5.60      -24.52     62.16 o
  -5  -4  13        0.52      147.40     69.12 o
  -4  -4  13        8.08       81.05     69.13 o
  -5  -3  13      299.02      360.47     74.41 o
  -4  -3  13      380.73      353.46     71.69 o
  -5  -2  13      123.90       70.24     49.94 o
  -4  -2  13      264.48      207.49     80.48 o
  -3  -2  13       62.49      103.12     54.04 o
  -1  -2  13        1.05       16.51     50.15 o
  -5  -1  13      206.50       77.51     78.11 o
  -4  -1  13       36.21      152.26     68.94 o
  -3  -1  13        1.68       16.09     63.21 o
  -1  -1  13      348.76      179.88     56.11 o
   0  -1  13        3.46      -11.04     56.76 o
  -5   0  13       38.40      -37.41     80.18 o
  -4   0  13        8.67        5.80     63.74 o
  -3   0  13       41.36       -8.80     55.51 o
  -1   0  13        7.40        5.94     57.74 o
   0   0  13       14.49      -23.49     64.54 o
   1   0  13       39.50      -10.69     78.55 o
   2   0  13       94.03       93.15     57.25 o
  -5   1  13      223.35      278.73     74.71 o
  -4   1  13       70.47      -64.80     60.32 o
  -3   1  13        6.66      -59.37     79.99 o
  -2   1  13       52.65       52.06     65.35 o
  -1   1  13       39.50      -48.13     53.27 o
   0   1  13       20.67      129.05    101.67 o
   1   1  13      438.89      470.30     85.56 o
  -4   2  13      116.92       60.60     64.73 o
  -3   2  13       95.35       56.36     85.28 o
  -2   2  13      128.86      145.47     47.59 o
  -1   2  13      470.45      535.60     67.42 o
   0   2  13      124.88      180.58     74.38 o
  -3   3  13      657.61      859.24    127.30 o
  -2   3  13      469.83      410.88     52.60 o
  -1   3  13       24.19      -32.25     57.90 o
  -3  -3  14      194.29      294.87     71.85 o
  -3  -2  14        7.82       88.61     84.51 o
  -3  -1  14       27.51      141.67     88.87 o
  -2   0  14      306.02      418.96    107.31 o
 
